# Supplementary material for: Recommendations for the classification of germline variants in the exonuclease domain of POLE and POLD1
Source: Genome Med. 2023 Oct 17;15:85. doi: 10.1186/s13073-023-01234-y (PMC10580551; doi:10.1186/s13073-023-01234-y)
Supplement: Supplementary file 2 — Additional file 2: Table S2. Location of POLE and POLD1 amino acids in the 3D structure and their accessibility to the DNA. [file 13073_2023_1234_MOESM2_ESM.xlsx]

## Sheet: Table S2
Table S2. Location of POLE and POLD1 amino acids in the 3D structure and their accessibility to the DNA.
A) Cavity predictions for POLE and POLD1 residues using CASTp. In blue, residues that delimit cavity 1 (DNA binding cleft) and are less than 6 Angstroms from the ssDNA atoms (see Table B).									B) Atoms for which the distance between the protein amino acid and the ssDNA is less than 6 Angstroms. Calculations were performed with ProCon.
hPOLE				hPOLD1					hPOLE								hPOLD1
Atom	Residue	Position	DNA binding cavity	Atom	A.A.	Position	DNA binding cavity		Distance (Angstrom)	Atom-Prot	Residue-Prot	Position-Prot	Chain-prot	Atom-ssDNA	Position-ssDNA	chain-ssDNA	Distance (Angstrom)	Atom-Prot	Residue-Prot	Position-Prot	Chain-prot	Atom-ssDNA	Position-ssDNA	chain-ssDNA
CB	VAL	29	1	CB	GLU	100	1		5215	CD1	ILE	276	A	C5'	5	S	5521	CG	ASP	316	A	OP1	5	S
CG1	VAL	29	1	CG	GLU	100	1		4843	CD1	ILE	276	A	C4'	5	S	5350	OD1	ASP	316	A	O3'	4	S
CG2	VAL	29	1	OE1	GLU	100	1		5115	CD1	ILE	276	A	O4'	5	S	5906	OD1	ASP	316	A	P	5	S
O	VAL	29	1	N	ILE	101	1		5934	CD1	ILE	276	A	O3'	5	S	5750	OD1	ASP	316	A	C5'	5	S
CA	SER	30	1	CA	ILE	101	1		5632	C	ILE	276	A	O3'	4	S	4796	OD1	ASP	316	A	OP1	5	S
OG	SER	30	1	C	ILE	101	1		4590	C	ILE	276	A	C5'	5	S	5731	OD2	ASP	316	A	OP1	5	S
CB	LEU	32	1	O	ILE	101	1		5892	C	ILE	276	A	O5'	5	S	5432	C	ILE	317	A	C5'	5	S
CD1	LEU	32	1	CA	ASP	102	1		4860	C	ILE	276	A	C4'	5	S	5504	C	ILE	317	A	C4'	5	S
CB	LYS	33	1	CB	ASP	102	1		5747	C	ILE	276	A	O4'	5	S	5594	C	ILE	317	A	O3'	5	S
CG	LYS	33	1	CG	ASP	102	1		5843	C	ILE	276	A	C3'	5	S	5608	O	ILE	317	A	O3'	4	S
CD	LYS	33	1	OD1	ASP	102	1		5547	C	ILE	276	A	O3'	5	S	4336	O	ILE	317	A	C5'	5	S
CE	LYS	33	1	OD2	ASP	102	1		5400	C	ILE	276	A	OP1	5	S	5671	O	ILE	317	A	O5'	5	S
NZ	LYS	33	1	CB	HIS	103	1		5592	O	ILE	276	A	C3'	4	S	4589	O	ILE	317	A	C4'	5	S
CA	GLU	36	1	CG	HIS	103	1		4467	O	ILE	276	A	O3'	4	S	5589	O	ILE	317	A	O4'	5	S
CB	GLU	36	1	ND1	HIS	103	1		5709	O	ILE	276	A	C2'	4	S	5459	O	ILE	317	A	C3'	5	S
CG	GLU	36	1	CD2	HIS	103	1		5187	O	ILE	276	A	P	5	S	5085	O	ILE	317	A	O3'	5	S
CD	GLU	36	1	CE1	HIS	103	1		3783	O	ILE	276	A	C5'	5	S	5224	O	ILE	317	A	OP1	5	S
OE1	GLU	36	1	NE2	HIS	103	1		4962	O	ILE	276	A	O5'	5	S	5817	N	GLU	318	A	C5'	5	S
OE2	GLU	36	1	N	TYR	104	1		4278	O	ILE	276	A	C4'	5	S	5686	N	GLU	318	A	C4'	5	S
CA	ARG	37	1	CA	TYR	104	1		5025	O	ILE	276	A	O4'	5	S	5177	N	GLU	318	A	O3'	5	S
CB	ARG	37	1	C	TYR	104	1		5456	O	ILE	276	A	C3'	5	S	5135	CA	GLU	318	A	C5'	5	S
CB	TRP	40	1	O	TYR	104	1		5468	O	ILE	276	A	O3'	5	S	4863	CA	GLU	318	A	C4'	5	S
CG	TRP	40	1	CD1	TYR	104	1		4431	O	ILE	276	A	OP1	5	S	4961	CA	GLU	318	A	C3'	5	S
CD2	TRP	40	1	CG2	VAL	105	1		4558	N	GLU	277	A	C5'	5	S	3905	CA	GLU	318	A	O3'	5	S
CD1	TRP	40	1	CB	PRO	123	1		5950	N	GLU	277	A	O5'	5	S	5753	C	GLU	318	A	C5'	5	S
NE1	TRP	40	1	CD1	PHE	128	1		4624	N	GLU	277	A	C4'	5	S	5092	C	GLU	318	A	C4'	5	S
CE2	TRP	40	1	CE1	PHE	128	1		5726	N	GLU	277	A	O4'	5	S	5021	C	GLU	318	A	C3'	5	S
CE3	TRP	40	1	CA	PRO	146	1		5290	N	GLU	277	A	C3'	5	S	3812	C	GLU	318	A	O3'	5	S
CZ2	TRP	40	1	CB	PRO	146	1		4701	N	GLU	277	A	O3'	5	S	5758	C	GLU	318	A	C2'	5	S
CZ3	TRP	40	1	N	TYR	147	1		5682	N	GLU	277	A	OP1	5	S	4969	O	GLU	318	A	O3'	5	S
CH2	TRP	40	1	O	TYR	147	1		5583	CA	GLU	277	A	O3'	4	S	5866	CB	GLU	318	A	C5'	5	S
OG1	THR	41	1	CE1	TYR	147	1		5738	CA	GLU	277	A	P	5	S	5735	CB	GLU	318	A	C4'	5	S
CG2	THR	41	1	CG	LEU	216	1		3563	CA	GLU	277	A	C5'	5	S	5522	CB	GLU	318	A	C3'	5	S
CG	MET	66	1	CD1	LEU	216	1		4963	CA	GLU	277	A	O5'	5	S	4343	CB	GLU	318	A	O3'	5	S
SD	MET	66	1	CD2	LEU	216	1		3515	CA	GLU	277	A	C4'	5	S	5326	CG	GLU	318	A	C5'	5	S
O	MET	66	1	C	PRO	217	1		4778	CA	GLU	277	A	O4'	5	S	5265	CG	GLU	318	A	C4'	5	S
CA	HIS	67	1	O	PRO	217	1		3953	CA	GLU	277	A	C3'	5	S	4758	CG	GLU	318	A	C3'	5	S
ND1	HIS	67	1	CB	PRO	217	1		3323	CA	GLU	277	A	O3'	5	S	3632	CG	GLU	318	A	O3'	5	S
CG	HIS	67	1	CG	PRO	217	1		5129	CA	GLU	277	A	C2'	5	S	5972	CG	GLU	318	A	C2'	5	S
CB	HIS	67	1	CD	PRO	217	1		5621	CA	GLU	277	A	C1'	5	S	5744	CD	GLU	318	A	P	5	S
CE1	HIS	67	1	N	ARG	218	1		5066	CA	GLU	277	A	OP1	5	S	4180	CD	GLU	318	A	C5'	5	S
CD	PRO	68	1	CA	ARG	218	1		5851	CB	GLU	277	A	P	5	S	5158	CD	GLU	318	A	O5'	5	S
CB	PRO	68	1	CG	ARG	218	1		4017	CB	GLU	277	A	C5'	5	S	4478	CD	GLU	318	A	C4'	5	S
CG	PRO	68	1	NE	ARG	218	1		5217	CB	GLU	277	A	O5'	5	S	5888	CD	GLU	318	A	O4'	5	S
C	PRO	68	1	NH2	ARG	218	1		4208	CB	GLU	277	A	C4'	5	S	4212	CD	GLU	318	A	C3'	5	S
O	PRO	68	1	CB	VAL	220	1		5601	CB	GLU	277	A	O4'	5	S	3489	CD	GLU	318	A	O3'	5	S
N	THR	69	1	CG1	VAL	220	1		4233	CB	GLU	277	A	C3'	5	S	5607	CD	GLU	318	A	C2'	5	S
CA	THR	69	1	CG2	VAL	220	1		3464	CB	GLU	277	A	O3'	5	S	4925	CD	GLU	318	A	OP1	5	S
CB	THR	69	1	N	ALA	221	1		5577	CB	GLU	277	A	C2'	5	S	5803	OE1	GLU	318	A	P	5	S
CG2	THR	69	1	CA	ALA	221	1		5013	CB	GLU	277	A	OP1	5	S	4753	OE1	GLU	318	A	C5'	5	S
C	THR	69	1	C	ALA	221	1		5939	CG	GLU	277	A	O3'	4	S	5561	OE1	GLU	318	A	O5'	5	S
O	THR	69	1	O	ALA	221	1		5402	CG	GLU	277	A	P	5	S	5359	OE1	GLU	318	A	C4'	5	S
CB	GLU	70	1	CB	ALA	221	1		3631	CG	GLU	277	A	C5'	5	S	5215	OE1	GLU	318	A	C3'	5	S
OE1	GLU	70	1	CA	PRO	222	1		4596	CG	GLU	277	A	O5'	5	S	4668	OE1	GLU	318	A	O3'	5	S
OE2	GLU	70	1	CG	PRO	222	1		3749	CG	GLU	277	A	C4'	5	S	4752	OE1	GLU	318	A	OP1	5	S
CB	LEU	78	1	CD	PRO	222	1		5154	CG	GLU	277	A	O4'	5	S	5250	OE2	GLU	318	A	O3'	4	S
CA	SER	80	1	CB	ARG	224	1		3312	CG	GLU	277	A	C3'	5	S	4816	OE2	GLU	318	A	P	5	S
CB	SER	80	1	CG	ARG	224	1		2600	CG	GLU	277	A	O3'	5	S	2979	OE2	GLU	318	A	C5'	5	S
OG	SER	80	1	CD	ARG	224	1		4692	CG	GLU	277	A	C2'	5	S	4033	OE2	GLU	318	A	O5'	5	S
CB	ASP	83	1	NH1	ARG	224	1		5600	CG	GLU	277	A	C1'	5	S	3226	OE2	GLU	318	A	C4'	5	S
OH	TYR	85	1	NH2	ARG	224	1		4814	CG	GLU	277	A	OP1	5	S	4633	OE2	GLU	318	A	O4'	5	S
CA	PRO	102	1	N	ARG	225	1		5835	CD	GLU	277	A	P	5	S	3074	OE2	GLU	318	A	C3'	5	S
CB	PRO	102	1	CA	ARG	225	1		4651	CD	GLU	277	A	C5'	5	S	2594	OE2	GLU	318	A	O3'	5	S
N	TYR	103	1	CB	ARG	225	1		5327	CD	GLU	277	A	O5'	5	S	4504	OE2	GLU	318	A	C2'	5	S
O	TYR	103	1	CG	ARG	225	1		5034	CD	GLU	277	A	C4'	5	S	5235	OE2	GLU	318	A	C1'	5	S
CB	PHE	104	1	CD	ARG	225	1		4489	CD	GLU	277	A	C3'	5	S	4216	OE2	GLU	318	A	OP1	5	S
CB	ALA	107	1	NE	ARG	225	1		3897	CD	GLU	277	A	O3'	5	S	5799	OE2	GLU	318	A	OP2	5	S
NH2	ARG	109	1	CZ	ARG	225	1		5856	CD	GLU	277	A	C2'	5	S	5277	N	CYS	319	A	C5'	5	S
OD1	ASP	138	1	NH1	ARG	225	1		5093	CD	GLU	277	A	OP1	5	S	4354	N	CYS	319	A	C4'	5	S
OD2	ASP	138	1	NH2	ARG	225	1		5818	OE1	GLU	277	A	C5'	5	S	5380	N	CYS	319	A	O4'	5	S
N	LEU	139	1	CB	GLU	228	1		5520	OE1	GLU	277	A	C3'	5	S	4057	N	CYS	319	A	C3'	5	S
CB	LEU	139	1	CD	GLU	228	1		4695	OE1	GLU	277	A	O3'	5	S	2815	N	CYS	319	A	O3'	5	S
CG	LEU	139	1	OE1	GLU	228	1		5203	OE2	GLU	277	A	P	5	S	4594	N	CYS	319	A	C2'	5	S
CD1	LEU	139	1	OE2	GLU	228	1		4570	OE2	GLU	277	A	C5'	5	S	5546	N	CYS	319	A	C1'	5	S
O	LEU	139	1	CG	GLN	229	1		4913	OE2	GLU	277	A	O5'	5	S	5158	CA	CYS	319	A	C4'	5	S
N	ASP	140	1	CD	GLN	229	1		5204	OE2	GLU	277	A	C4'	5	S	5939	CA	CYS	319	A	O4'	5	S
CA	ASP	140	1	NE2	GLN	229	1		4687	OE2	GLU	277	A	C3'	5	S	4735	CA	CYS	319	A	C3'	5	S
CB	ASP	140	1	OH	TYR	244	1		4459	OE2	GLU	277	A	O3'	5	S	3579	CA	CYS	319	A	O3'	5	S
CG	ASP	140	1	O	ALA	246	1		4509	OE2	GLU	277	A	OP1	5	S	4855	CA	CYS	319	A	C2'	5	S
OD1	ASP	140	1	CB	ALA	246	1		5609	OE2	GLU	277	A	OP2	5	S	5834	CA	CYS	319	A	C1'	5	S
OD2	ASP	140	1	O	ASN	247	1		4219	C	GLU	277	A	C5'	5	S	5527	C	CYS	319	A	C4'	5	S
O	ASP	140	1	OD1	ASN	247	1		5619	C	GLU	277	A	O5'	5	S	4697	C	CYS	319	A	C3'	5	S
N	LEU	141	1	ND2	ASN	247	1		3615	C	GLU	277	A	C4'	5	S	3510	C	CYS	319	A	O3'	5	S
CB	LEU	141	1	N	VAL	248	1		4776	C	GLU	277	A	O4'	5	S	4658	C	CYS	319	A	C2'	5	S
CA	PRO	142	1	CA	VAL	248	1		3760	C	GLU	277	A	C3'	5	S	5889	C	CYS	319	A	C1'	5	S
N	ASN	143	1	C	VAL	248	1		2799	C	GLU	277	A	O3'	5	S	4923	O	CYS	319	A	C4'	5	S
CA	ASN	143	1	O	VAL	248	1		4643	C	GLU	277	A	C2'	5	S	5727	O	CYS	319	A	O4'	5	S
ND2	ASN	143	1	CG1	VAL	248	1		5328	C	GLU	277	A	C1'	5	S	3843	O	CYS	319	A	C3'	5	S
N	HIS	144	1	CG2	VAL	248	1		5446	O	GLU	277	A	C5'	5	S	2701	O	CYS	319	A	O3'	5	S
ND1	HIS	144	1	N	ASP	249	1		4813	O	GLU	277	A	C4'	5	S	3842	O	CYS	319	A	C2'	5	S
CE1	HIS	144	1	CA	ASP	249	1		5914	O	GLU	277	A	O4'	5	S	5224	O	CYS	319	A	C1'	5	S
CB	LEU	145	1	CB	ASP	249	1		4855	O	GLU	277	A	C3'	5	S	4916	CB	CYS	319	A	C4'	5	S
CG	LEU	145	1	CG	ASP	249	1		3727	O	GLU	277	A	O3'	5	S	5350	CB	CYS	319	A	O4'	5	S
CD1	LEU	145	1	OD1	ASP	249	1		5618	O	GLU	277	A	C2'	5	S	4724	CB	CYS	319	A	C3'	5	S
CG2	VAL	146	1	OD2	ASP	249	1		3794	N	THR	278	A	C5'	5	S	3953	CB	CYS	319	A	O3'	5	S
NE	ARG	150	1	N	PHE	250	1		5087	N	THR	278	A	O5'	5	S	4488	CB	CYS	319	A	C2'	5	S
CZ	ARG	150	1	CA	PHE	250	1		2785	N	THR	278	A	C4'	5	S	5173	CB	CYS	319	A	C1'	5	S
NH1	ARG	150	1	CB	PHE	250	1		3805	N	THR	278	A	O4'	5	S	5159	SG	CYS	319	A	C4'	5	S
NH2	ARG	150	1	CD1	PHE	250	1		2768	N	THR	278	A	C3'	5	S	5481	SG	CYS	319	A	O4'	5	S
CE2	TYR	152	1	OE1	GLU	251	1		1922	N	THR	278	A	O3'	5	S	5488	SG	CYS	319	A	C3'	5	S
OH	TYR	152	1	OE2	GLU	251	1		3397	N	THR	278	A	C2'	5	S	4905	SG	CYS	319	A	O3'	5	S
CB	THR	159	1	CG1	ILE	252	1		4131	N	THR	278	A	C1'	5	S	5412	SG	CYS	319	A	C2'	5	S
OG1	THR	159	1	CG2	ILE	252	1		5567	N	THR	278	A	N1	5	S	5693	SG	CYS	319	A	C1'	5	S
CG2	THR	159	1	CD1	ILE	252	1		4995	CA	THR	278	A	C5'	5	S	5972	N	ALA	320	A	C3'	5	S
CB	VAL	160	1	CB	ARG	253	1		3751	CA	THR	278	A	C4'	5	S	4816	N	ALA	320	A	O3'	5	S
CG1	VAL	160	1	CG	ARG	253	1		4453	CA	THR	278	A	O4'	5	S	5797	N	ALA	320	A	C2'	5	S
CG2	VAL	160	1	CD	ARG	253	1		3469	CA	THR	278	A	C3'	5	S	5393	CA	ALA	320	A	O3'	5	S
N	GLU	161	1	C	ASP	316	1		2578	CA	THR	278	A	O3'	5	S	5739	N	GLY	321	A	O3'	5	S
CA	GLU	161	1	CB	ASP	316	1		3552	CA	THR	278	A	C2'	5	S	5503	N	GLY	321	A	C2'	5	S
CB	GLU	161	1	CG	ASP	316	1		4399	CA	THR	278	A	C1'	5	S	5961	CA	GLY	321	A	C2'	5	S
CG	GLU	161	1	OD1	ASP	316	1		5862	CA	THR	278	A	N1	5	S	5791	CA	GLY	321	A	O2	5	S
CD	GLU	161	1	OD2	ASP	316	1		5433	CB	THR	278	A	C5'	5	S	5493	C	ILE	325	A	C2	5	S
OE2	GLU	161	1	C	ILE	317	1		4079	CB	THR	278	A	C4'	5	S	4662	C	ILE	325	A	O2	5	S
CB	LEU	163	1	O	ILE	317	1		4335	CB	THR	278	A	O4'	5	S	5353	C	ILE	325	A	N3	5	S
CD1	LEU	163	1	CA	GLU	318	1		4148	CB	THR	278	A	C3'	5	S	5024	O	ILE	325	A	C2	5	S
CD2	LEU	163	1	OE1	GLU	318	1		3700	CB	THR	278	A	O3'	5	S	4036	O	ILE	325	A	O2	5	S
CB	VAL	164	1	OE2	GLU	318	1		3847	CB	THR	278	A	C2'	5	S	5129	O	ILE	325	A	N3	5	S
CG1	VAL	164	1	N	CYS	319	1		4260	CB	THR	278	A	C1'	5	S	5149	N	PHE	326	A	C2	5	S
CG2	VAL	164	1	O	CYS	319	1		5753	CB	THR	278	A	N1	5	S	4483	N	PHE	326	A	O2	5	S
O	VAL	164	1	CB	CYS	319	1		5663	CB	THR	278	A	O2	5	S	4895	N	PHE	326	A	N3	5	S
CD	LYS	165	1	SG	CYS	319	1		5883	OG1	THR	278	A	C2'	4	S	5987	N	PHE	326	A	C4	5	S
CE	LYS	165	1	N	GLY	321	1		4885	OG1	THR	278	A	C5'	5	S	5826	CA	PHE	326	A	C1'	5	S
NZ	LYS	165	1	CA	GLY	321	1		5769	OG1	THR	278	A	O5'	5	S	5393	CA	PHE	326	A	N1	5	S
CB	ARG	167	1	C	GLY	321	1		3448	OG1	THR	278	A	C4'	5	S	4123	CA	PHE	326	A	C2	5	S
CD	ARG	167	1	O	GLY	321	1		3303	OG1	THR	278	A	O4'	5	S	3490	CA	PHE	326	A	O2	5	S
NE	ARG	167	1	C	ARG	322	1		3610	OG1	THR	278	A	C3'	5	S	4054	CA	PHE	326	A	N3	5	S
CZ	ARG	167	1	O	ARG	322	1		3673	OG1	THR	278	A	O3'	5	S	5221	CA	PHE	326	A	C4	5	S
NH1	ARG	167	1	CA	LYS	323	1		2967	OG1	THR	278	A	C2'	5	S	5431	CA	PHE	326	A	O4	5	S
NH2	ARG	167	1	CD	LYS	323	1		3045	OG1	THR	278	A	C1'	5	S	5906	C	PHE	326	A	C1'	5	S
C	ARG	167	1	N	GLY	324	1		4489	OG1	THR	278	A	N1	5	S	5859	C	PHE	326	A	N1	5	S
O	ARG	167	1	CA	GLY	324	1		4840	OG1	THR	278	A	C2	5	S	4734	C	PHE	326	A	C2	5	S
N	LYS	168	1	C	GLY	324	1		4377	OG1	THR	278	A	O2	5	S	3855	C	PHE	326	A	O2	5	S
CA	LYS	168	1	O	GLY	324	1		5651	OG1	THR	278	A	C6	5	S	5041	C	PHE	326	A	N3	5	S
CB	LYS	168	1	N	ILE	325	1		5594	CG2	THR	278	A	C5'	5	S	5961	O	PHE	326	A	C2	5	S
CG	LYS	168	1	CA	ILE	325	1		4465	CG2	THR	278	A	C4'	5	S	5056	O	PHE	326	A	O2	5	S
CD	LYS	168	1	C	ILE	325	1		4729	CG2	THR	278	A	O4'	5	S	5716	CB	PHE	326	A	N3	4	S
CE	LYS	168	1	O	ILE	325	1		4966	CG2	THR	278	A	C3'	5	S	5696	CB	PHE	326	A	N1	5	S
O	LYS	168	1	CG1	ILE	325	1		4556	CG2	THR	278	A	O3'	5	S	4554	CB	PHE	326	A	C2	5	S
CG1	ILE	170	1	CG2	ILE	325	1		4932	CG2	THR	278	A	C2'	5	S	4267	CB	PHE	326	A	O2	5	S
CD1	ILE	170	1	N	PHE	326	1		5065	CG2	THR	278	A	C1'	5	S	4298	CB	PHE	326	A	N3	5	S
CA	SER	171	1	CA	PHE	326	1		5254	C	THR	278	A	C5'	5	S	5229	CB	PHE	326	A	C4	5	S
CB	SER	171	1	O	PHE	326	1		3944	C	THR	278	A	C4'	5	S	5281	CB	PHE	326	A	O4	5	S
OG	SER	171	1	CB	PHE	326	1		4552	C	THR	278	A	O4'	5	S	5976	CG	PHE	326	A	C1'	4	S
CA	PRO	172	1	CG	PHE	326	1		3120	C	THR	278	A	C3'	5	S	5325	CG	PHE	326	A	N1	4	S
CD	PRO	172	1	CD1	PHE	326	1		2289	C	THR	278	A	O3'	5	S	4774	CG	PHE	326	A	C2	4	S
CG	PRO	172	1	CD2	PHE	326	1		2874	C	THR	278	A	C2'	5	S	4886	CG	PHE	326	A	O2	4	S
CA	VAL	174	1	CE1	PHE	326	1		4063	C	THR	278	A	C1'	5	S	4677	CG	PHE	326	A	N3	4	S
CB	VAL	174	1	CE2	PHE	326	1		5333	C	THR	278	A	N1	5	S	5195	CG	PHE	326	A	C4	4	S
CG1	VAL	174	1	CZ	PHE	326	1		5749	C	THR	278	A	C2	5	S	5494	CG	PHE	326	A	O4	4	S
CG2	VAL	174	1	O	PRO	327	1		5197	C	THR	278	A	O2	5	S	5769	CG	PHE	326	A	C5	4	S
O	VAL	174	1	CG	PRO	327	1		4558	O	THR	278	A	C5'	5	S	5777	CG	PHE	326	A	C6	4	S
CA	LYS	175	1	CD	PRO	327	1		5304	O	THR	278	A	O5'	5	S	5935	CG	PHE	326	A	O4'	5	S
CB	LYS	175	1	CA	GLU	328	1		3331	O	THR	278	A	C4'	5	S	5236	CG	PHE	326	A	C1'	5	S
CD	LYS	175	1	CB	GLU	328	1		3976	O	THR	278	A	O4'	5	S	4834	CG	PHE	326	A	N1	5	S
CE	LYS	175	1	CG	GLU	328	1		2167	O	THR	278	A	C3'	5	S	3940	CG	PHE	326	A	C2	5	S
NZ	LYS	175	1	CD	GLU	328	1		1599	O	THR	278	A	O3'	5	S	3869	CG	PHE	326	A	O2	5	S
O	LYS	175	1	OE1	GLU	328	1		1959	O	THR	278	A	C2'	5	S	3886	CG	PHE	326	A	N3	5	S
CB	ASN	177	1	CG	PRO	329	1		3376	O	THR	278	A	C1'	5	S	4737	CG	PHE	326	A	C4	5	S
ND2	ASN	177	1	CD	PRO	329	1		4473	O	THR	278	A	N1	5	S	4997	CG	PHE	326	A	O4	5	S
CB	ARG	178	1	OE1	GLU	330	1		4987	O	THR	278	A	C2	5	S	5587	CG	PHE	326	A	C5	5	S
CG	ARG	178	1	OE2	GLU	330	1		4590	O	THR	278	A	O2	5	S	5574	CG	PHE	326	A	C6	5	S
CD	ARG	178	1	O	TYR	396	1		5431	O	THR	278	A	C6	5	S	4965	CD1	PHE	326	A	C2'	4	S
CZ	ARG	178	1	CB	TYR	396	1		5255	N	THR	279	A	C4'	5	S	5029	CD1	PHE	326	A	C1'	4	S
NH1	ARG	178	1	CD2	TYR	396	1		5732	N	THR	279	A	O4'	5	S	4319	CD1	PHE	326	A	N1	4	S
NH2	ARG	178	1	CE2	TYR	396	1		4366	N	THR	279	A	C3'	5	S	4039	CD1	PHE	326	A	C2	4	S
N	GLU	179	1	CB	ASN	397	1		3546	N	THR	279	A	O3'	5	S	4434	CD1	PHE	326	A	O2	4	S
CA	GLU	179	1	CG	ASN	397	1		3887	N	THR	279	A	C2'	5	S	3990	CD1	PHE	326	A	N3	4	S
CB	GLU	179	1	OD1	ASN	397	1		5058	N	THR	279	A	C1'	5	S	4313	CD1	PHE	326	A	C4	4	S
CG	GLU	179	1	ND2	ASN	397	1		5614	N	THR	279	A	O2	5	S	4770	CD1	PHE	326	A	O4	4	S
CD	GLU	179	1	CD1	ILE	398	1		5998	CA	THR	279	A	C4'	5	S	4633	CD1	PHE	326	A	C5	4	S
OE1	GLU	179	1	CA	GLN	399	1		4880	CA	THR	279	A	C3'	5	S	4594	CD1	PHE	326	A	C6	4	S
OE2	GLU	179	1	CB	GLN	399	1		4258	CA	THR	279	A	O3'	5	S	5719	CD1	PHE	326	A	C7	4	S
O	ILE	218	1	CG	GLN	399	1		4185	CA	THR	279	A	C2'	5	S	5062	CD1	PHE	326	A	O4'	5	S
CB	VAL	219	1	CD	GLN	399	1		5418	CA	THR	279	A	C1'	5	S	5665	CD1	PHE	326	A	C2'	5	S
CG1	VAL	219	1	OE1	GLN	399	1		5364	CA	THR	279	A	O2	5	S	4414	CD1	PHE	326	A	C1'	5	S
CG2	VAL	219	1	NE2	GLN	399	1		5587	CB	THR	279	A	O3'	5	S	3752	CD1	PHE	326	A	N1	5	S
O	VAL	219	1	C	ASN	400	1		5684	CB	THR	279	A	C2'	5	S	2981	CD1	PHE	326	A	C2	5	S
CB	ASP	220	1	O	ASN	400	1		5673	CG2	THR	279	A	O3'	5	S	3305	CD1	PHE	326	A	O2	5	S
CG	ASP	220	1	CB	ASN	400	1		5097	C	THR	279	A	C3'	5	S	2799	CD1	PHE	326	A	N3	5	S
OD1	ASP	220	1	CG	ASN	400	1		4870	C	THR	279	A	O3'	5	S	3481	CD1	PHE	326	A	C4	5	S
OD2	ASP	220	1	OD1	ASN	400	1		4021	C	THR	279	A	C2'	5	S	3837	CD1	PHE	326	A	O4	5	S
CG	MET	221	1	ND2	ASN	400	1		4956	C	THR	279	A	C1'	5	S	4245	CD1	PHE	326	A	C5	5	S
SD	MET	221	1	CA	PHE	401	1		5669	C	THR	279	A	N1	5	S	4306	CD1	PHE	326	A	C6	5	S
CE	MET	221	1	O	PHE	401	1		5336	C	THR	279	A	C2	5	S	5589	CD1	PHE	326	A	C7	5	S
CG	ARG	222	1	CB	PHE	401	1		4299	C	THR	279	A	O2	5	S	5849	CD2	PHE	326	A	C1'	4	S
CD	ARG	222	1	CG	PHE	401	1		5824	O	THR	279	A	C4'	5	S	5407	CD2	PHE	326	A	N1	4	S
NE	ARG	222	1	CD1	PHE	401	1		5665	O	THR	279	A	O4'	5	S	4693	CD2	PHE	326	A	C2	4	S
CZ	ARG	222	1	CD2	PHE	401	1		5133	O	THR	279	A	C3'	5	S	4453	CD2	PHE	326	A	O2	4	S
NH1	ARG	222	1	CE1	PHE	401	1		5017	O	THR	279	A	O3'	5	S	4835	CD2	PHE	326	A	N3	4	S
NH2	ARG	222	1	CE2	PHE	401	1		3966	O	THR	279	A	C2'	5	S	5675	CD2	PHE	326	A	C4	4	S
O	GLU	223	1	CZ	PHE	401	1		4604	O	THR	279	A	C1'	5	S	5558	CD2	PHE	326	A	C1'	5	S
CA	TYR	224	1	OD1	ASP	402	1		5451	O	THR	279	A	N1	5	S	5483	CD2	PHE	326	A	N1	5	S
CE1	TYR	224	1	OD2	ASP	402	1		5092	O	THR	279	A	C2	5	S	4817	CD2	PHE	326	A	C2	5	S
CE2	TYR	224	1	CB	LEU	403	1		4021	O	THR	279	A	O2	5	S	4687	CD2	PHE	326	A	O2	5	S
OH	TYR	224	1	CG	LEU	403	1		5711	N	LYS	280	A	C3'	5	S	5009	CD2	PHE	326	A	N3	5	S
O	TYR	224	1	CD2	LEU	403	1		5676	N	LYS	280	A	O3'	5	S	5831	CD2	PHE	326	A	C4	5	S
CA	ASP	225	1	C	PRO	404	1		4546	N	LYS	280	A	C2'	5	S	5862	CE1	PHE	326	A	C4'	4	S
CB	ASP	225	1	O	PRO	404	1		5410	N	LYS	280	A	C1'	5	S	5125	CE1	PHE	326	A	O4'	4	S
CG	ASP	225	1	CB	PRO	404	1		5776	N	LYS	280	A	N1	5	S	5003	CE1	PHE	326	A	C3'	4	S
OD2	ASP	225	1	N	TYR	405	1		5217	N	LYS	280	A	C2	5	S	5924	CE1	PHE	326	A	O3'	4	S
C	ASP	225	1	CA	TYR	405	1		4151	N	LYS	280	A	O2	5	S	3659	CE1	PHE	326	A	C2'	4	S
O	ASP	225	1	CB	TYR	405	1		5102	CA	LYS	280	A	C2'	5	S	3706	CE1	PHE	326	A	C1'	4	S
N	VAL	226	1	CD1	TYR	405	1		5613	CA	LYS	280	A	C1'	5	S	3185	CE1	PHE	326	A	N1	4	S
CA	VAL	226	1	CB	SER	408	1		5736	CA	LYS	280	A	N1	5	S	3065	CE1	PHE	326	A	C2	4	S
CB	VAL	226	1	OG	SER	408	1		4873	CA	LYS	280	A	C2	5	S	3427	CE1	PHE	326	A	O2	4	S
O	VAL	226	1	CG2	ILE	431	1		3720	CA	LYS	280	A	O2	5	S	3427	CE1	PHE	326	A	N3	4	S
CA	PRO	227	1	CD1	ILE	431	1		5533	CA	LYS	280	A	N3	5	S	3962	CE1	PHE	326	A	C4	4	S
CD	PRO	227	1	CB	ARG	432	1		5834	CB	LYS	280	A	C3'	5	S	4745	CE1	PHE	326	A	O4	4	S
CB	PRO	227	1	CD	ARG	432	1		4412	CB	LYS	280	A	C2'	5	S	4075	CE1	PHE	326	A	C5	4	S
CG	PRO	227	1	NE	ARG	432	1		4593	CB	LYS	280	A	C1'	5	S	3692	CE1	PHE	326	A	C6	4	S
N	TYR	228	1	CZ	ARG	432	1		4457	CB	LYS	280	A	N1	5	S	5329	CE1	PHE	326	A	C7	4	S
CA	TYR	228	1	NH1	ARG	432	1		3439	CB	LYS	280	A	C2	5	S	5809	CE1	PHE	326	A	O5'	5	S
CB	TYR	228	1	NH2	ARG	432	1		2306	CB	LYS	280	A	O2	5	S	5583	CE1	PHE	326	A	C4'	5	S
CD1	TYR	228	1	CA	ASP	433	1		4018	CB	LYS	280	A	N3	5	S	4173	CE1	PHE	326	A	O4'	5	S
CD2	TYR	228	1	CB	ASP	433	1		5296	CB	LYS	280	A	C4	5	S	5321	CE1	PHE	326	A	C2'	5	S
CE2	TYR	228	1	OD2	ASP	433	1		5970	CB	LYS	280	A	O4	5	S	3887	CE1	PHE	326	A	C1'	5	S
ND1	HIS	229	1	CB	SER	434	1		5640	CB	LYS	280	A	C6	5	S	3402	CE1	PHE	326	A	N1	5	S
CB	HIS	229	1	OG	SER	434	1		5703	CG	LYS	280	A	O4'	5	S	3153	CE1	PHE	326	A	C2	5	S
NE2	HIS	229	1	O	SER	435	1		5294	CG	LYS	280	A	C3'	5	S	3719	CE1	PHE	326	A	O2	5	S
CD2	HIS	229	1	CA	PHE	436	1		5987	CG	LYS	280	A	O3'	5	S	3251	CE1	PHE	326	A	N3	5	S
CE1	HIS	229	1	O	PHE	436	1		4010	CG	LYS	280	A	C2'	5	S	3661	CE1	PHE	326	A	C4	5	S
O	HIS	229	1	CB	PHE	436	1		4286	CG	LYS	280	A	C1'	5	S	4221	CE1	PHE	326	A	O4	5	S
CG2	ILE	230	1	CG	PHE	436	1		3817	CG	LYS	280	A	N1	5	S	3953	CE1	PHE	326	A	C5	5	S
CD1	ILE	230	1	CD1	PHE	436	1		2914	CG	LYS	280	A	C2	5	S	3796	CE1	PHE	326	A	C6	5	S
CB	ARG	231	1	CD2	PHE	436	1		2176	CG	LYS	280	A	O2	5	S	5203	CE1	PHE	326	A	C7	5	S
CG	ARG	231	1	CE1	PHE	436	1		3346	CG	LYS	280	A	N3	5	S	4994	CE2	PHE	326	A	C2'	4	S
NE	ARG	231	1	CE2	PHE	436	1		4429	CG	LYS	280	A	C4	5	S	4762	CE2	PHE	326	A	C1'	4	S
NH2	ARG	231	1	CZ	PHE	436	1		5141	CG	LYS	280	A	O4	5	S	4556	CE2	PHE	326	A	N1	4	S
CB	LEU	263	1	N	GLN	437	1		5064	CG	LYS	280	A	C5	5	S	3888	CE2	PHE	326	A	C2	4	S
O	LEU	263	1	C	GLN	437	1		4782	CG	LYS	280	A	C6	5	S	3451	CE2	PHE	326	A	O2	4	S
O	VAL	264	1	O	GLN	437	1		5381	CD	LYS	280	A	C2'	5	S	4384	CE2	PHE	326	A	N3	4	S
CA	GLU	265	1	CB	GLN	437	1		5668	CD	LYS	280	A	C1'	5	S	5415	CE2	PHE	326	A	C4	4	S
CG	GLU	265	1	CG	GLN	437	1		4960	CD	LYS	280	A	N1	5	S	5928	CE2	PHE	326	A	C5	4	S
N	ARG	266	1	OE1	GLN	437	1		4008	CD	LYS	280	A	C2	5	S	5516	CE2	PHE	326	A	C6	4	S
CB	ARG	266	1	N	SER	438	1		3501	CD	LYS	280	A	O2	5	S	5315	CE2	PHE	326	A	O4'	5	S
CG	ARG	266	1	CA	SER	438	1		3983	CD	LYS	280	A	N3	5	S	5153	CE2	PHE	326	A	C1'	5	S
CD	ARG	266	1	C	SER	438	1		4842	CD	LYS	280	A	C4	5	S	5253	CE2	PHE	326	A	N1	5	S
NE	ARG	266	1	CB	SER	438	1		5268	CD	LYS	280	A	O4	5	S	4929	CE2	PHE	326	A	C2	5	S
CZ	ARG	266	1	OG	SER	438	1		5649	CD	LYS	280	A	C5	5	S	4990	CE2	PHE	326	A	O2	5	S
NH1	ARG	266	1	N	LYS	439	1		5670	CD	LYS	280	A	C6	5	S	5278	CE2	PHE	326	A	N3	5	S
NH2	ARG	266	1	CA	LYS	439	1		5660	CE	LYS	280	A	C2'	5	S	5944	CE2	PHE	326	A	C4	5	S
O	ARG	266	1	C	LYS	439	1		5950	CE	LYS	280	A	C1'	5	S	5938	CE2	PHE	326	A	C6	5	S
CB	ASP	275	1	O	LYS	439	1		5013	CE	LYS	280	A	N1	5	S	5831	CZ	PHE	326	A	C4'	4	S
CG	ASP	275	1	CB	LYS	439	1		4307	CE	LYS	280	A	C2	5	S	4973	CZ	PHE	326	A	O4'	4	S
OD1	ASP	275	1	CG	LYS	439	1		4208	CE	LYS	280	A	O2	5	S	5187	CZ	PHE	326	A	C3'	4	S
OD2	ASP	275	1	CD	LYS	439	1		4064	CE	LYS	280	A	N3	5	S	3677	CZ	PHE	326	A	C2'	4	S
C	ASP	275	1	CE	LYS	439	1		4518	CE	LYS	280	A	C4	5	S	3524	CZ	PHE	326	A	C1'	4	S
O	ASP	275	1	NZ	LYS	439	1		4872	CE	LYS	280	A	O4	5	S	3348	CZ	PHE	326	A	N1	4	S
N	ILE	276	1	N	GLN	440	1		5170	CE	LYS	280	A	C5	5	S	2969	CZ	PHE	326	A	C2	4	S
CA	ILE	276	1	CA	GLN	440	1		5371	CE	LYS	280	A	C6	5	S	2807	CZ	PHE	326	A	O2	4	S
CD1	ILE	276	1	C	GLN	440	1		5662	NZ	LYS	280	A	C2	5	S	3665	CZ	PHE	326	A	N3	4	S
C	ILE	276	1	O	GLN	440	1		5565	NZ	LYS	280	A	O2	5	S	4593	CZ	PHE	326	A	C4	4	S
O	ILE	276	1	CB	GLN	440	1		5221	NZ	LYS	280	A	N3	5	S	5447	CZ	PHE	326	A	O4	4	S
N	GLU	277	1	CG	GLN	440	1		5528	NZ	LYS	280	A	C4	5	S	4846	CZ	PHE	326	A	C5	4	S
CA	GLU	277	1	CD	GLN	440	1		5610	NZ	LYS	280	A	O4	5	S	4280	CZ	PHE	326	A	C6	4	S
CB	GLU	277	1	OE1	GLN	440	1		5773	C	LYS	280	A	C2	5	S	5712	CZ	PHE	326	A	C4'	5	S
CG	GLU	277	1	NE2	GLN	440	1		4728	C	LYS	280	A	O2	5	S	4325	CZ	PHE	326	A	O4'	5	S
N	THR	278	1	CA	THR	441	1		5361	O	LYS	280	A	O2	5	S	5750	CZ	PHE	326	A	C2'	5	S
OG1	THR	278	1	C	THR	441	1		5325	N	LEU	281	A	O2	5	S	4317	CZ	PHE	326	A	C1'	5	S
O	THR	278	1	O	THR	441	1		5506	O	LEU	281	A	O2	5	S	4282	CZ	PHE	326	A	N1	5	S
CG	LYS	280	1	OG1	THR	441	1		5831	O	LEU	281	A	N3	5	S	4202	CZ	PHE	326	A	C2	5	S
CE	LYS	280	1	CG2	THR	441	1		5736	C	LYS	284	A	C2	5	S	4564	CZ	PHE	326	A	O2	5	S
NZ	LYS	280	1	N	GLY	442	1		5439	C	LYS	284	A	O2	5	S	4539	CZ	PHE	326	A	N3	5	S
N	LEU	283	1	CA	GLY	442	1		4981	C	LYS	284	A	N3	5	S	5004	CZ	PHE	326	A	C4	5	S
CA	LEU	283	1	O	GLY	442	1		5695	C	LYS	284	A	C4	5	S	5587	CZ	PHE	326	A	O4	5	S
CD1	LEU	283	1	N	ARG	443	1		5294	C	LYS	284	A	O4	5	S	5139	CZ	PHE	326	A	C5	5	S
C	LEU	283	1	O	ARG	443	1		4733	O	LYS	284	A	C2	5	S	4773	CZ	PHE	326	A	C6	5	S
O	LEU	283	1	CB	ARG	443	1		4491	O	LYS	284	A	O2	5	S	5990	N	PRO	327	A	O4'	5	S
N	LYS	284	1	NE	ARG	443	1		3953	O	LYS	284	A	N3	5	S	5387	N	PRO	327	A	C2'	5	S
CA	LYS	284	1	CZ	ARG	443	1		4691	O	LYS	284	A	C4	5	S	4938	N	PRO	327	A	C1'	5	S
C	LYS	284	1	NH2	ARG	443	1		4392	O	LYS	284	A	O4	5	S	5171	N	PRO	327	A	N1	5	S
O	LYS	284	1	CB	ARG	444	1		5908	N	PHE	285	A	C2	5	S	4241	N	PRO	327	A	C2	5	S
CB	PHE	285	1	CG	ARG	444	1		5604	N	PHE	285	A	O2	5	S	3275	N	PRO	327	A	O2	5	S
CG	PHE	285	1	CD	ARG	444	1		5254	N	PHE	285	A	N3	5	S	4881	N	PRO	327	A	N3	5	S
CD1	PHE	285	1	NE	ARG	444	1		5661	N	PHE	285	A	O4	5	S	5750	CA	PRO	327	A	C2'	5	S
CD2	PHE	285	1	CZ	ARG	444	1		5001	CA	PHE	285	A	C2	5	S	5518	CA	PRO	327	A	C1'	5	S
CE1	PHE	285	1	NH1	ARG	444	1		4753	CA	PHE	285	A	O2	5	S	5338	CA	PRO	327	A	C2	5	S
CE2	PHE	285	1	NH2	ARG	444	1		4487	CA	PHE	285	A	N3	5	S	4310	CA	PRO	327	A	O2	5	S
CZ	PHE	285	1	N	ASP	445	1		5317	CA	PHE	285	A	C4	5	S	5544	C	PRO	327	A	O2	5	S
CD	PRO	286	1	C	ASP	445	1		5144	CA	PHE	285	A	O4	5	S	5682	O	PRO	327	A	O2	5	S
CB	PRO	286	1	O	ASP	445	1		5416	CB	PHE	285	A	N3	4	S	5994	CB	PRO	327	A	C4'	5	S
CG	PRO	286	1	CB	ASP	445	1		5689	CB	PHE	285	A	C4	4	S	5441	CB	PRO	327	A	O4'	5	S
O	PRO	286	1	CG	ASP	445	1		5426	CB	PHE	285	A	O4	4	S	5856	CB	PRO	327	A	C3'	5	S
CA	ASP	287	1	OD2	ASP	445	1		5874	CB	PHE	285	A	C2	5	S	4656	CB	PRO	327	A	C2'	5	S
OD1	ASP	287	1	CA	THR	446	1		5788	CB	PHE	285	A	O2	5	S	4603	CB	PRO	327	A	C1'	5	S
N	ALA	288	1	C	THR	446	1		5356	CB	PHE	285	A	N3	5	S	5486	CB	PRO	327	A	N1	5	S
CB	ALA	288	1	O	THR	446	1		5996	CB	PHE	285	A	C4	5	S	5055	CB	PRO	327	A	C2	5	S
CD	LYS	325	1	CB	THR	446	1		5745	CB	PHE	285	A	O4	5	S	4084	CB	PRO	327	A	O2	5	S
CE	LYS	325	1	OG1	THR	446	1		5936	CG	PHE	285	A	C2	4	S	5088	CG	PRO	327	A	C4'	5	S
NZ	LYS	325	1	CG2	THR	446	1		5009	CG	PHE	285	A	N3	4	S	4539	CG	PRO	327	A	O4'	5	S
CD	PRO	326	1	N	LYS	447	1		5001	CG	PHE	285	A	C4	4	S	4732	CG	PRO	327	A	C3'	5	S
CB	PRO	326	1	CG	LYS	447	1		4455	CG	PHE	285	A	O4	4	S	5076	CG	PRO	327	A	O3'	5	S
CG	PRO	326	1	CD	LYS	447	1		5555	CG	PHE	285	A	N3	5	S	3386	CG	PRO	327	A	C2'	5	S
CB	GLU	327	1	CE	LYS	447	1		5883	CG	PHE	285	A	C4	5	S	3440	CG	PRO	327	A	C1'	5	S
CG	GLU	327	1	NZ	LYS	447	1		5354	CG	PHE	285	A	O4	5	S	4184	CG	PRO	327	A	N1	5	S
CD	GLU	327	1	CB	VAL	448	1		5857	CD1	PHE	285	A	C4	3	S	3733	CG	PRO	327	A	C2	5	S
OE1	GLU	327	1	CG1	VAL	448	1		5558	CD1	PHE	285	A	O4	3	S	2714	CG	PRO	327	A	O2	5	S
OE2	GLU	327	1	CG2	VAL	448	1		5723	CD1	PHE	285	A	N1	4	S	4868	CG	PRO	327	A	N3	5	S
CE1	TYR	328	1	N	VAL	449	1		5077	CD1	PHE	285	A	C2	4	S	5565	CG	PRO	327	A	C6	5	S
CE2	TYR	328	1	C	VAL	449	1		5688	CD1	PHE	285	A	O2	4	S	5682	CD	PRO	327	A	C4'	5	S
OH	TYR	328	1	O	VAL	449	1		4053	CD1	PHE	285	A	N3	4	S	4812	CD	PRO	327	A	O4'	5	S
CB	TYR	362	1	CB	VAL	449	1		3792	CD1	PHE	285	A	C4	4	S	5444	CD	PRO	327	A	C3'	5	S
CD1	TYR	362	1	N	SER	450	1		3226	CD1	PHE	285	A	O4	4	S	4017	CD	PRO	327	A	C2'	5	S
CE1	TYR	362	1	CA	SER	450	1		4772	CD1	PHE	285	A	C5	4	S	3623	CD	PRO	327	A	C1'	5	S
O	TYR	362	1	OG	SER	450	1		5582	CD1	PHE	285	A	C6	4	S	3833	CD	PRO	327	A	N1	5	S
CB	ASN	363	1	N	MET	451	1		5467	CD1	PHE	285	A	C7	4	S	2965	CD	PRO	327	A	C2	5	S
CG	ASN	363	1	C	MET	451	1		5764	CD1	PHE	285	A	C2	5	S	1921	CD	PRO	327	A	O2	5	S
OD1	ASN	363	1	O	MET	451	1		4829	CD1	PHE	285	A	N3	5	S	3824	CD	PRO	327	A	N3	5	S
ND2	ASN	363	1	CB	MET	451	1		4892	CD1	PHE	285	A	C4	5	S	5131	CD	PRO	327	A	C4	5	S
O	ASN	363	1	CA	VAL	452	1		4265	CD1	PHE	285	A	O4	5	S	5910	CD	PRO	327	A	O4	5	S
CB	PHE	366	1	CG1	VAL	452	1		5961	CD2	PHE	285	A	N3	4	S	5712	CD	PRO	327	A	C5	5	S
CG	PHE	366	1	CG2	VAL	452	1		5876	CD2	PHE	285	A	C4	4	S	5144	CD	PRO	327	A	C6	5	S
CD1	PHE	366	1	N	GLY	453	1		5109	CD2	PHE	285	A	O4	4	S	5908	CG1	ILE	335	A	O3'	5	S
CD2	PHE	366	1	CA	GLY	453	1		5582	CE1	PHE	285	A	N3	3	S	5462	CD1	ILE	335	A	O3'	5	S
CE1	PHE	366	1	N	ARG	454	1		4969	CE1	PHE	285	A	C4	3	S	5993	C	TYR	396	A	C5'	4	S
CE2	PHE	366	1	O	ARG	454	1		4552	CE1	PHE	285	A	O4	3	S	5213	O	TYR	396	A	C5'	4	S
CZ	PHE	366	1	CA	VAL	455	1		5369	CE1	PHE	285	A	C5	3	S	5186	O	TYR	396	A	C4'	4	S
C	PHE	366	1	CG1	VAL	455	1		5440	CE1	PHE	285	A	C7	3	S	5752	O	TYR	396	A	O4'	4	S
O	PHE	366	1	N	GLN	456	1		5500	CE1	PHE	285	A	C2	4	S	5561	CD2	TYR	396	A	O3'	3	S
CA	PHE	367	1	C	GLN	456	1		4281	CE1	PHE	285	A	N3	4	S	5332	CD2	TYR	396	A	C5'	4	S
CB	PHE	367	1	O	GLN	456	1		3661	CE1	PHE	285	A	C4	4	S	5167	CD2	TYR	396	A	OP1	4	S
CG	PHE	367	1	CB	GLN	456	1		2719	CE1	PHE	285	A	O4	4	S	5613	CE2	TYR	396	A	C4'	3	S
CD1	PHE	367	1	CG	GLN	456	1		4655	CE1	PHE	285	A	C5	4	S	5357	CE2	TYR	396	A	O3'	3	S
CD2	PHE	367	1	CD	GLN	456	1		5711	CE1	PHE	285	A	C6	4	S	5897	CE2	TYR	396	A	C5'	4	S
CE1	PHE	367	1	OE1	GLN	456	1		5054	CE1	PHE	285	A	C7	4	S	5323	CE2	TYR	396	A	OP1	4	S
CE2	PHE	367	1	SD	MET	457	1		5579	CE1	PHE	285	A	N3	5	S	5876	CA	ASN	397	A	O4'	4	S
CZ	PHE	367	1	CE	MET	457	1		5338	CE1	PHE	285	A	C4	5	S	5859	O	ASN	397	A	C4'	4	S
O	PHE	367	1	N	ASP	458	1		4471	CE1	PHE	285	A	O4	5	S	5509	O	ASN	397	A	O4'	4	S
OD1	ASP	368	1	CB	ASP	458	1		5315	CE2	PHE	285	A	O4	3	S	5444	CB	ASN	397	A	C2'	3	S
OD2	ASP	368	1	OD2	ASP	458	1		5796	CE2	PHE	285	A	C4	4	S	5694	CB	ASN	397	A	C1'	3	S
CB	PRO	370	1	CD1	LEU	460	1		4807	CE2	PHE	285	A	O4	4	S	4967	CB	ASN	397	A	C5'	4	S
C	PRO	370	1	CD2	LEU	460	1		5895	CZ	PHE	285	A	N3	3	S	5897	CB	ASN	397	A	O5'	4	S
O	PRO	370	1	N	GLN	461	1		5133	CZ	PHE	285	A	C4	3	S	4863	CB	ASN	397	A	C4'	4	S
N	PHE	371	1	CB	GLN	461	1		4404	CZ	PHE	285	A	O4	3	S	4537	CB	ASN	397	A	O4'	4	S
CA	PHE	371	1	CG	GLN	461	1		5697	CZ	PHE	285	A	C5	3	S	5711	CB	ASN	397	A	C1'	4	S
CB	PHE	371	1	CD	GLN	461	1		5600	CZ	PHE	285	A	C7	3	S	5332	CG	ASN	397	A	C2'	3	S
CD2	PHE	371	1	OE1	GLN	461	1		5374	CZ	PHE	285	A	N3	4	S	5244	CG	ASN	397	A	C1'	3	S
CE2	PHE	371	1	NE2	GLN	461	1		4800	CZ	PHE	285	A	C4	4	S	5985	CG	ASN	397	A	C2	3	S
NE2	GLN	384	1	CG1	VAL	462	1		3709	CZ	PHE	285	A	O4	4	S	4990	CG	ASN	397	A	O2	3	S
N	GLN	390	1	CG2	VAL	462	1		5868	CZ	PHE	285	A	C5	4	S	5664	CG	ASN	397	A	C5'	4	S
CB	GLN	390	1	C	LEU	464	1		5688	CZ	PHE	285	A	O4	5	S	5401	CG	ASN	397	A	C4'	4	S
CD	GLN	390	1	O	LEU	464	1		4884	C	PHE	285	A	C2	5	S	4663	CG	ASN	397	A	O4'	4	S
OE1	GLN	390	1	CB	LEU	464	1		4317	C	PHE	285	A	O2	5	S	5631	CG	ASN	397	A	C1'	4	S
NE2	GLN	390	1	CD1	LEU	464	1		4767	C	PHE	285	A	N3	5	S	5762	CG	ASN	397	A	O2	4	S
O	GLN	390	1	CD2	LEU	464	1		5853	C	PHE	285	A	C4	5	S	5654	OD1	ASN	397	A	C1'	3	S
CG	LYS	391	1	N	ARG	465	1		5967	C	PHE	285	A	O4	5	S	5165	OD1	ASN	397	A	O2	3	S
CE	LYS	391	1	CA	ARG	465	1		5803	O	PHE	285	A	C2	5	S	5820	OD1	ASN	397	A	O4'	4	S
NZ	LYS	391	1	C	ARG	465	1		5061	O	PHE	285	A	O2	5	S	5981	ND2	ASN	397	A	O4'	3	S
C	LYS	391	1	O	ARG	465	1		5758	O	PHE	285	A	N3	5	S	4937	ND2	ASN	397	A	C2'	3	S
O	LYS	391	1	CB	ARG	465	1		5407	N	PRO	286	A	C1'	5	S	4899	ND2	ASN	397	A	C1'	3	S
CA	ASP	392	1	CG	ARG	465	1		5202	N	PRO	286	A	N1	5	S	5586	ND2	ASN	397	A	N1	3	S
CB	ASP	392	1	CD	ARG	465	1		4120	N	PRO	286	A	C2	5	S	5271	ND2	ASN	397	A	C2	3	S
CG	ASP	392	1	NH1	ARG	465	1		3548	N	PRO	286	A	O2	5	S	4254	ND2	ASN	397	A	O2	3	S
OD1	ASP	392	1	NH2	ARG	465	1		4289	N	PRO	286	A	N3	5	S	5353	ND2	ASN	397	A	C5'	4	S
OD2	ASP	392	1	CA	GLU	466	1		5435	N	PRO	286	A	C4	5	S	5938	ND2	ASN	397	A	O5'	4	S
C	ASP	392	1	O	GLU	466	1		5783	N	PRO	286	A	O4	5	S	4816	ND2	ASN	397	A	C4'	4	S
O	ASP	392	1	CB	GLU	466	1		5933	CA	PRO	286	A	C2'	5	S	3811	ND2	ASN	397	A	O4'	4	S
N	SER	393	1	CG	GLU	466	1		5312	CA	PRO	286	A	C1'	5	S	5849	ND2	ASN	397	A	C2'	4	S
CA	SER	393	1	CD	GLU	466	1		5503	CA	PRO	286	A	N1	5	S	4546	ND2	ASN	397	A	C1'	4	S
CB	SER	393	1	OE1	GLU	466	1		4586	CA	PRO	286	A	C2	5	S	5015	ND2	ASN	397	A	N1	4	S
OG	SER	393	1	OE2	GLU	466	1		3770	CA	PRO	286	A	O2	5	S	4893	ND2	ASN	397	A	C2	4	S
C	SER	393	1	CA	TYR	467	1		5117	CA	PRO	286	A	N3	5	S	4414	ND2	ASN	397	A	O2	4	S
O	SER	393	1	O	TYR	467	1		5866	CD	PRO	286	A	C2'	4	S	5761	ND2	ASN	397	A	N3	4	S
CA	GLN	394	1	CB	TYR	467	1		5640	CD	PRO	286	A	N1	4	S	5929	ND2	ASN	397	A	C6	4	S
CB	GLN	394	1	CD1	TYR	467	1		5389	CD	PRO	286	A	C2	4	S	5484	CB	ASN	400	A	O2	3	S
CG	GLN	394	1	CE1	TYR	467	1		5622	CD	PRO	286	A	O2	4	S	5904	CB	ASN	400	A	O2	4	S
CD	GLN	394	1	N	LYS	468	1		5418	CD	PRO	286	A	N3	4	S	5612	CG	ASN	400	A	O2	3	S
OE1	GLN	394	1	C	LYS	468	1		5761	CD	PRO	286	A	C4	4	S	5330	ND2	ASN	400	A	O2	3	S
NE2	GLN	394	1	O	LYS	468	1		5950	CD	PRO	286	A	C6	4	S	5462	N	PHE	401	A	O2	4	S
C	GLN	394	1	CB	LYS	468	1		5205	CD	PRO	286	A	O4'	5	S	5781	CA	PHE	401	A	O4'	4	S
O	GLN	394	1	CG	LYS	468	1		5261	CD	PRO	286	A	C2'	5	S	5557	CA	PHE	401	A	C1'	4	S
CA	GLY	395	1	CD	LYS	468	1		4274	CD	PRO	286	A	C1'	5	S	5060	CA	PHE	401	A	O2	4	S
CG	GLU	396	1	CE	LYS	468	1		3870	CD	PRO	286	A	N1	5	S	5068	CB	PHE	401	A	C4'	4	S
OE1	GLU	396	1	NZ	LYS	468	1		2832	CD	PRO	286	A	C2	5	S	4371	CB	PHE	401	A	O4'	4	S
OE2	GLU	396	1	N	LEU	469	1		2575	CD	PRO	286	A	O2	5	S	5614	CB	PHE	401	A	C3'	4	S
CB	LYS	398	1	CA	LEU	469	1		2990	CD	PRO	286	A	N3	5	S	4775	CB	PHE	401	A	C2'	4	S
CG	LYS	398	1	C	LEU	469	1		4091	CD	PRO	286	A	C4	5	S	4134	CB	PHE	401	A	C1'	4	S
CD	LYS	398	1	O	LEU	469	1		4564	CD	PRO	286	A	O4	5	S	5185	CB	PHE	401	A	N1	4	S
NZ	LYS	398	1	CB	LEU	469	1		4937	CD	PRO	286	A	C5	5	S	5082	CB	PHE	401	A	C2	4	S
C	LYS	398	1	CD1	LEU	469	1		4796	CD	PRO	286	A	C6	5	S	4183	CB	PHE	401	A	O2	4	S
O	LYS	398	1	CD2	LEU	469	1		5862	CB	PRO	286	A	C4'	5	S	5260	CG	PHE	401	A	C4'	4	S
CA	ALA	399	1	N	ARG	470	1		4861	CB	PRO	286	A	O4'	5	S	4720	CG	PHE	401	A	O4'	4	S
C	ALA	399	1	CA	ARG	470	1		4770	CB	PRO	286	A	C2'	5	S	5383	CG	PHE	401	A	C3'	4	S
O	ALA	399	1	O	ARG	470	1		4067	CB	PRO	286	A	C1'	5	S	5735	CG	PHE	401	A	O3'	4	S
CA	PRO	400	1	CB	ARG	470	1		4547	CB	PRO	286	A	N1	5	S	4324	CG	PHE	401	A	C2'	4	S
CD	PRO	400	1	CG	ARG	470	1		3948	CB	PRO	286	A	C2	5	S	4090	CG	PHE	401	A	C1'	4	S
CB	PRO	400	1	CD	ARG	470	1		3254	CB	PRO	286	A	O2	5	S	5187	CG	PHE	401	A	N1	4	S
CG	PRO	400	1	NE	ARG	470	1		4782	CB	PRO	286	A	N3	5	S	5159	CG	PHE	401	A	C2	4	S
CD1	LEU	408	1	CZ	ARG	470	1		5956	CB	PRO	286	A	C4	5	S	4323	CG	PHE	401	A	O2	4	S
CD2	LEU	408	1	NH1	ARG	470	1		5779	CB	PRO	286	A	C6	5	S	5356	CG	PHE	401	A	O4'	5	S
CA	ARG	409	1	NH2	ARG	470	1		5297	CG	PRO	286	A	C2'	4	S	5968	CD1	PHE	401	A	C4'	4	S
CB	ARG	409	1	N	SER	471	1		5879	CG	PRO	286	A	C1'	4	S	5257	CD1	PHE	401	A	O4'	4	S
CG	ARG	409	1	CA	SER	471	1		5727	CG	PRO	286	A	N1	4	S	5863	CD1	PHE	401	A	C3'	4	S
NE	ARG	409	1	O	SER	471	1		5695	CG	PRO	286	A	C2	4	S	4541	CD1	PHE	401	A	C2'	4	S
CZ	ARG	409	1	CB	SER	471	1		5812	CG	PRO	286	A	O2	4	S	4300	CD1	PHE	401	A	C1'	4	S
NH1	ARG	409	1	OG	SER	471	1		5140	CG	PRO	286	A	C4'	5	S	5107	CD1	PHE	401	A	N1	4	S
NH2	ARG	409	1	C	TYR	472	1		4008	CG	PRO	286	A	O4'	5	S	4838	CD1	PHE	401	A	C2	4	S
O	ARG	409	1	O	TYR	472	1		5258	CG	PRO	286	A	C3'	5	S	3926	CD1	PHE	401	A	O2	4	S
NE1	TRP	410	1	CB	TYR	472	1		3975	CG	PRO	286	A	C2'	5	S	5248	CD1	PHE	401	A	O4'	5	S
CZ2	TRP	410	1	CD2	TYR	472	1		3054	CG	PRO	286	A	C1'	5	S	5949	CD1	PHE	401	A	C1'	5	S
O	VAL	411	1	CE2	TYR	472	1		3151	CG	PRO	286	A	N1	5	S	5222	CD2	PHE	401	A	C4'	4	S
CA	LYS	412	1	OH	TYR	472	1		2455	CG	PRO	286	A	C2	5	S	5062	CD2	PHE	401	A	O4'	4	S
CB	LYS	412	1	N	THR	473	1		1994	CG	PRO	286	A	O2	5	S	5185	CD2	PHE	401	A	C3'	4	S
CG	LYS	412	1	CA	THR	473	1		3275	CG	PRO	286	A	N3	5	S	5183	CD2	PHE	401	A	O3'	4	S
CD	LYS	412	1	CB	THR	473	1		4426	CG	PRO	286	A	C4	5	S	4316	CD2	PHE	401	A	C2'	4	S
CE	LYS	412	1	OG1	THR	473	1		5228	CG	PRO	286	A	O4	5	S	4513	CD2	PHE	401	A	C1'	4	S
NZ	LYS	412	1	CG2	THR	473	1		4893	CG	PRO	286	A	C5	5	S	5785	CD2	PHE	401	A	N1	4	S
C	LYS	412	1	N	LEU	474	1		4336	CG	PRO	286	A	C6	5	S	5373	CD2	PHE	401	A	O2	4	S
O	LYS	412	1	CB	LEU	474	1		5254	C	PRO	286	A	O2	5	S	5480	CD2	PHE	401	A	C5'	5	S
CA	ARG	413	1	CG	LEU	474	1		5893	O	PRO	286	A	O2	5	S	5298	CD2	PHE	401	A	C4'	5	S
CB	ARG	413	1	CD2	LEU	474	1		5978	CG	ASP	291	A	O2	5	S	4835	CD2	PHE	401	A	O4'	5	S
CG	ARG	413	1	N	ASN	475	1		5493	OD2	ASP	291	A	O2	5	S	5962	CD2	PHE	401	A	C1'	5	S
CD	ARG	413	1	CA	ASN	475	1		5709	O	GLN	292	A	O3'	5	S	4761	CE1	PHE	401	A	C2'	4	S
O	ARG	413	1	CB	ASN	475	1		5712	N	MET	294	A	O3'	5	S	4898	CE1	PHE	401	A	C1'	4	S
O	ASP	414	1	OD1	ASN	475	1		5393	CB	MET	294	A	O3'	5	S	5651	CE1	PHE	401	A	N1	4	S
CA	SER	415	1	ND2	ASN	475	1		5518	CG	MET	294	A	C3'	5	S	5474	CE1	PHE	401	A	C2	4	S
OG	SER	415	1	N	ALA	476	1		4094	CG	MET	294	A	O3'	5	S	4728	CE1	PHE	401	A	O2	4	S
O	SER	415	1	CA	ALA	476	1		4975	SD	MET	294	A	C3'	5	S	5497	CE1	PHE	401	A	C4'	5	S
N	TYR	416	1	C	ALA	476	1		3691	SD	MET	294	A	O3'	5	S	4624	CE1	PHE	401	A	O4'	5	S
CA	TYR	416	1	O	ALA	476	1		5733	SD	MET	294	A	C2'	5	S	5150	CE1	PHE	401	A	C1'	5	S
CB	TYR	416	1	CB	ALA	476	1		5998	CE	MET	294	A	C4'	5	S	5904	CE2	PHE	401	A	C4'	4	S
CD1	TYR	416	1	CA	VAL	477	1		4792	CE	MET	294	A	C3'	5	S	5861	CE2	PHE	401	A	O4'	4	S
CD2	TYR	416	1	CB	SER	478	1		3539	CE	MET	294	A	O3'	5	S	5506	CE2	PHE	401	A	C3'	4	S
CE1	TYR	416	1	CD2	PHE	479	1		5088	CE	MET	294	A	C2'	5	S	5315	CE2	PHE	401	A	O3'	4	S
CE2	TYR	416	1	CE2	PHE	479	1		5927	CB	ASN	363	A	O4'	4	S	4542	CE2	PHE	401	A	C2'	4	S
CZ	TYR	416	1	CA	HIS	480	1		5892	CG	ASN	363	A	C1'	3	S	5083	CE2	PHE	401	A	C1'	4	S
OH	TYR	416	1	CB	HIS	480	1		5214	CG	ASN	363	A	O2	3	S	5985	CE2	PHE	401	A	O2	4	S
C	TYR	416	1	CG	HIS	480	1		5977	CG	ASN	363	A	O4'	4	S	4960	CE2	PHE	401	A	C5'	5	S
O	TYR	416	1	CD2	HIS	480	1		5634	OD1	ASN	363	A	O2	3	S	5873	CE2	PHE	401	A	O5'	5	S
N	LEU	417	1	CE1	HIS	480	1		5478	ND2	ASN	363	A	C2'	3	S	4478	CE2	PHE	401	A	C4'	5	S
CD2	LEU	417	1	NE2	HIS	480	1		5133	ND2	ASN	363	A	C1'	3	S	4144	CE2	PHE	401	A	O4'	5	S
C	LEU	417	1	CE1	PHE	481	1		5778	ND2	ASN	363	A	N1	3	S	5809	CE2	PHE	401	A	C3'	5	S
O	LEU	417	1	CB	GLU	484	1		5319	ND2	ASN	363	A	C2	3	S	5921	CE2	PHE	401	A	C2'	5	S
N	PRO	418	1	CG	GLU	484	1		4195	ND2	ASN	363	A	O2	3	S	5161	CE2	PHE	401	A	C1'	5	S
CA	PRO	418	1	CD	GLU	484	1		5949	ND2	ASN	363	A	C4'	4	S	5986	CZ	PHE	401	A	C3'	4	S
CD	PRO	418	1	OE1	GLU	484	1		4939	ND2	ASN	363	A	O4'	4	S	5973	CZ	PHE	401	A	O3'	4	S
CB	PRO	418	1	OE2	GLU	484	1		5660	ND2	ASN	363	A	C1'	4	S	4763	CZ	PHE	401	A	C2'	4	S
CG	PRO	418	1	O	LYS	486	1		5990	ND2	ASN	363	A	N1	4	S	5262	CZ	PHE	401	A	C1'	4	S
N	VAL	419	1	CA	GLU	487	1		5713	ND2	ASN	363	A	C2	4	S	5709	CZ	PHE	401	A	O2	4	S
CB	VAL	419	1	CB	GLU	487	1		5185	ND2	ASN	363	A	O2	4	S	5409	CZ	PHE	401	A	C5'	5	S
CG1	VAL	419	1	CD	GLU	487	1		5664	N	PHE	367	A	O2	4	S	4598	CZ	PHE	401	A	C4'	5	S
CG2	VAL	419	1	OE1	GLU	487	1		5854	CA	PHE	367	A	C1'	4	S	4024	CZ	PHE	401	A	O4'	5	S
O	VAL	419	1	OE2	GLU	487	1		5025	CA	PHE	367	A	O2	4	S	5733	CZ	PHE	401	A	C3'	5	S
CA	GLY	420	1	N	ASP	488	1		5457	CB	PHE	367	A	C4'	4	S	5509	CZ	PHE	401	A	C2'	5	S
C	GLY	420	1	C	ASP	488	1		4590	CB	PHE	367	A	O4'	4	S	4705	CZ	PHE	401	A	C1'	5	S
O	GLY	420	1	O	ASP	488	1		5231	CB	PHE	367	A	C2'	4	S	5860	CZ	PHE	401	A	N1	5	S
N	SER	421	1	CB	ASP	488	1		4390	CB	PHE	367	A	C1'	4	S	5804	OD1	ASP	402	A	C4'	4	S
CA	SER	421	1	OD2	ASP	488	1		5271	CB	PHE	367	A	N1	4	S	5718	CG	LEU	460	A	C4'	3	S
CB	SER	421	1	CA	VAL	489	1		4991	CB	PHE	367	A	C2	4	S	5876	CG	LEU	460	A	O4'	3	S
OG	SER	421	1	C	VAL	489	1		3995	CB	PHE	367	A	O2	4	S	5092	CD1	LEU	460	A	C5'	3	S
CB	HIS	422	1	O	VAL	489	1		5259	CG	PHE	367	A	C4'	4	S	4714	CD1	LEU	460	A	C4'	3	S
NE2	HIS	422	1	CG1	VAL	489	1		4515	CG	PHE	367	A	O4'	4	S	5115	CD1	LEU	460	A	O4'	3	S
CD2	HIS	422	1	CG2	VAL	489	1		5510	CG	PHE	367	A	C3'	4	S	5892	CD1	LEU	460	A	C3'	3	S
CE1	HIS	422	1	N	GLN	490	1		4421	CG	PHE	367	A	C2'	4	S	5970	CD1	LEU	460	A	O3'	3	S
O	HIS	422	1	CA	GLN	490	1		3911	CG	PHE	367	A	C1'	4	S	5744	CD1	LEU	460	A	C1'	3	S
N	ASN	423	1	O	GLN	490	1		4877	CG	PHE	367	A	N1	4	S	5379	CD2	LEU	460	A	C4'	3	S
CA	ASN	423	1	CB	GLN	490	1		4693	CG	PHE	367	A	C2	4	S	5257	CD2	LEU	460	A	O4'	3	S
CB	ASN	423	1	CG	GLN	490	1		3754	CG	PHE	367	A	O2	4	S	5835	CD2	LEU	460	A	C2'	3	S
CG	ASN	423	1	CD	GLN	490	1		5962	CG	PHE	367	A	N3	4	S	5336	CD2	LEU	460	A	C1'	3	S
OD1	ASN	423	1	OE1	GLN	490	1		5787	CG	PHE	367	A	O4'	5	S	5652	C	SER	471	A	C5'	3	S
ND2	ASN	423	1	NE2	GLN	490	1		5823	CD1	PHE	367	A	C4'	4	S	5895	C	SER	471	A	O5'	3	S
N	LEU	424	1	CA	HIS	491	1		4924	CD1	PHE	367	A	O4'	4	S	5867	CB	SER	471	A	O5'	3	S
CB	LEU	424	1	C	HIS	491	1		5826	CD1	PHE	367	A	C3'	4	S	5076	OG	SER	471	A	C5'	3	S
CG	LEU	424	1	O	HIS	491	1		4487	CD1	PHE	367	A	C2'	4	S	4746	OG	SER	471	A	O5'	3	S
CD2	LEU	424	1	CG	HIS	491	1		3973	CD1	PHE	367	A	C1'	4	S	4475	N	TYR	472	A	C5'	3	S
N	LYS	425	1	ND1	HIS	491	1		4617	CD1	PHE	367	A	N1	4	S	4906	N	TYR	472	A	O5'	3	S
CA	LYS	425	1	CD2	HIS	491	1		4180	CD1	PHE	367	A	C2	4	S	5784	N	TYR	472	A	C4'	3	S
CB	LYS	425	1	CE1	HIS	491	1		3168	CD1	PHE	367	A	O2	4	S	4146	CA	TYR	472	A	C5'	3	S
CG	LYS	425	1	NE2	HIS	491	1		5324	CD1	PHE	367	A	N3	4	S	4974	CA	TYR	472	A	O5'	3	S
CD	LYS	425	1	N	SER	492	1		5958	CD1	PHE	367	A	C6	4	S	5187	CA	TYR	472	A	C4'	3	S
CE	LYS	425	1	CA	SER	492	1		5596	CD1	PHE	367	A	O4'	5	S	5972	CA	TYR	472	A	O4'	3	S
N	ALA	426	1	OG	SER	492	1		5011	CD2	PHE	367	A	C4'	4	S	3700	C	TYR	472	A	C5'	3	S
CA	ALA	426	1	CB	ILE	494	1		4646	CD2	PHE	367	A	O4'	4	S	4617	C	TYR	472	A	O5'	3	S
CB	ALA	426	1	CG1	ILE	494	1		5112	CD2	PHE	367	A	C3'	4	S	4564	C	TYR	472	A	C4'	3	S
O	ALA	426	1	CD1	ILE	494	1		5329	CD2	PHE	367	A	O3'	4	S	5628	C	TYR	472	A	O4'	3	S
CB	LYS	429	1	OG1	THR	495	1		4165	CD2	PHE	367	A	C2'	4	S	5499	C	TYR	472	A	C3'	3	S
CD	LYS	429	1	CG2	THR	495	1		4097	CD2	PHE	367	A	C1'	4	S	5239	C	TYR	472	A	O3'	3	S
NZ	LYS	429	1	C	TYR	511	1		5310	CD2	PHE	367	A	N1	4	S	4130	O	TYR	472	A	C5'	3	S
O	LYS	429	1	O	TYR	511	1		5437	CD2	PHE	367	A	C2	4	S	5265	O	TYR	472	A	O5'	3	S
N	ALA	430	1	CB	TYR	511	1		4703	CD2	PHE	367	A	O2	4	S	4604	O	TYR	472	A	C4'	3	S
CA	ALA	430	1	CD2	TYR	511	1		5899	CD2	PHE	367	A	C5'	5	S	5702	O	TYR	472	A	O4'	3	S
CB	ALA	430	1	CA	CYS	512	1		5740	CD2	PHE	367	A	C4'	5	S	5504	O	TYR	472	A	C3'	3	S
C	ALA	430	1	CB	CYS	512	1		5105	CD2	PHE	367	A	O4'	5	S	5097	O	TYR	472	A	O3'	3	S
O	ALA	430	1	SG	CYS	512	1		5428	CE1	PHE	367	A	O4'	4	S	5786	O	TYR	472	A	OP1	4	S
CD	LYS	431	1	CA	LYS	514	1		5793	CE1	PHE	367	A	C3'	4	S	3886	CB	TYR	472	A	C5'	3	S
NZ	LYS	431	1	CB	LYS	514	1		4331	CE1	PHE	367	A	C2'	4	S	4904	CB	TYR	472	A	O5'	3	S
O	LYS	431	1	CG	LYS	514	1		4235	CE1	PHE	367	A	C1'	4	S	4716	CB	TYR	472	A	C4'	3	S
CA	LEU	432	1	CD	LYS	514	1		4840	CE1	PHE	367	A	N1	4	S	5205	CB	TYR	472	A	O4'	3	S
C	LEU	432	1	NZ	LYS	514	1		4538	CE1	PHE	367	A	C2	4	S	5231	CG	TYR	472	A	C5'	3	S
O	LEU	432	1	CB	ASP	515	1		3756	CE1	PHE	367	A	O2	4	S	5611	CD2	TYR	472	A	C5'	3	S
CA	GLY	433	1	CG	ASP	515	1		5615	CE1	PHE	367	A	N3	4	S	3348	N	THR	473	A	C5'	3	S
O	GLY	433	1	OD1	ASP	515	1		5755	CE1	PHE	367	A	C4'	5	S	3936	N	THR	473	A	O5'	3	S
CB	PRO	436	1	OD2	ASP	515	1		4695	CE1	PHE	367	A	O4'	5	S	4360	N	THR	473	A	C4'	3	S
CG	PRO	436	1	CB	TYR	517	1		5174	CE1	PHE	367	A	C1'	5	S	5544	N	THR	473	A	O4'	3	S
O	VAL	437	1	CD2	TYR	517	1		5834	CE1	PHE	367	A	N1	5	S	5007	N	THR	473	A	C3'	3	S
CA	GLU	438	1	CD1	LEU	518	1		5381	CE2	PHE	367	A	C4'	4	S	4655	N	THR	473	A	O3'	3	S
CB	GLU	438	1	CD2	LEU	518	1		5172	CE2	PHE	367	A	O4'	4	S	5730	N	THR	473	A	P	4	S
CG	GLU	438	1	CD	ARG	521	1		5069	CE2	PHE	367	A	C3'	4	S	5456	N	THR	473	A	OP1	4	S
OE1	GLU	438	1	NH1	ARG	521	1		5102	CE2	PHE	367	A	O3'	4	S	3644	CA	THR	473	A	C5'	3	S
OE2	GLU	438	1	O	LEU	526	1		3991	CE2	PHE	367	A	C2'	4	S	4190	CA	THR	473	A	O5'	3	S
N	LEU	439	1	O	MET	527	1		4348	CE2	PHE	367	A	C1'	4	S	4292	CA	THR	473	A	C4'	3	S
CA	LEU	439	1	CA	VAL	528	1		5503	CE2	PHE	367	A	N1	4	S	5645	CA	THR	473	A	O4'	3	S
C	LEU	439	1	O	VAL	528	1		5716	CE2	PHE	367	A	C2	4	S	4527	CA	THR	473	A	C3'	3	S
O	LEU	439	1	CG1	VAL	528	1		5117	CE2	PHE	367	A	O2	4	S	3799	CA	THR	473	A	O3'	3	S
N	ASP	440	1	CB	ASN	531	1		5093	CE2	PHE	367	A	C5'	5	S	5852	CA	THR	473	A	C2'	3	S
CA	ASP	440	1	OD1	ASN	531	1		5812	CE2	PHE	367	A	O5'	5	S	4638	CA	THR	473	A	P	4	S
CB	ASP	440	1	N	ALA	532	1		4674	CE2	PHE	367	A	C4'	5	S	5766	CA	THR	473	A	O5'	4	S
CG	ASP	440	1	CA	ALA	532	1		4092	CE2	PHE	367	A	O4'	5	S	4164	CA	THR	473	A	OP1	4	S
OD1	ASP	440	1	CB	ALA	532	1		5097	CE2	PHE	367	A	C1'	5	S	5199	CA	THR	473	A	OP2	4	S
OD2	ASP	440	1	CB	MET	535	1		5947	CZ	PHE	367	A	C4'	4	S	5018	C	THR	473	A	C5'	3	S
CD	PRO	441	1	CG	MET	535	1		5545	CZ	PHE	367	A	O4'	4	S	5675	C	THR	473	A	O5'	3	S
CB	PRO	441	1	CE	MET	535	1		5426	CZ	PHE	367	A	C3'	4	S	5482	C	THR	473	A	C4'	3	S
CG	PRO	441	1	O	GLY	540	1		5639	CZ	PHE	367	A	O3'	4	S	5671	C	THR	473	A	C3'	3	S
N	GLU	442	1	CA	VAL	541	1		4083	CZ	PHE	367	A	C2'	4	S	4709	C	THR	473	A	O3'	3	S
CA	GLU	442	1	CG1	VAL	541	1		4419	CZ	PHE	367	A	C1'	4	S	5368	C	THR	473	A	P	4	S
CB	GLU	442	1	CB	PRO	542	1		5287	CZ	PHE	367	A	N1	4	S	4457	C	THR	473	A	OP1	4	S
CG	GLU	442	1	CD	PRO	542	1		5315	CZ	PHE	367	A	C2	4	S	5955	C	THR	473	A	OP2	4	S
OE1	GLU	442	1	O	LEU	543	1		4715	CZ	PHE	367	A	O2	4	S	5802	O	THR	473	A	C5'	3	S
SD	MET	444	1	CG	LEU	543	1		5408	CZ	PHE	367	A	C5'	5	S	5897	O	THR	473	A	O3'	3	S
CE	MET	444	1	CD1	LEU	543	1		4684	CZ	PHE	367	A	C4'	5	S	5670	O	THR	473	A	OP1	4	S
CE1	TYR	458	1	CA	SER	544	1		3840	CZ	PHE	367	A	O4'	5	S	4135	CB	THR	473	A	C5'	3	S
CE2	TYR	458	1	O	SER	544	1		5864	CZ	PHE	367	A	C3'	5	S	4180	CB	THR	473	A	O5'	3	S
CZ	TYR	458	1	CB	SER	544	1		5543	CZ	PHE	367	A	C2'	5	S	4855	CB	THR	473	A	C4'	3	S
OH	TYR	458	1	OG	SER	544	1		4504	CZ	PHE	367	A	C1'	5	S	4721	CB	THR	473	A	C3'	3	S
CA	SER	459	1	CD1	TYR	545	1		5449	CZ	PHE	367	A	N1	5	S	3957	CB	THR	473	A	O3'	3	S
CB	SER	459	1	CE1	TYR	545	1		5932	CZ	PHE	367	A	C2	5	S	4367	CB	THR	473	A	P	4	S
OG	SER	459	1	CE2	TYR	545	1		5725	OD1	ASP	368	A	C4'	4	S	5758	CB	THR	473	A	O5'	4	S
CB	SER	461	1	OH	TYR	545	1		5806	OD1	ASP	368	A	O4'	4	S	4102	CB	THR	473	A	OP1	4	S
OG	SER	461	1	CA	LEU	546	1		5972	OD1	ASP	368	A	C1'	4	S	4506	CB	THR	473	A	OP2	4	S
O	SER	461	1	O	LEU	546	1		5297	C	HIS	422	A	C5'	3	S	5000	OG1	THR	473	A	C5'	3	S
N	ASP	462	1	CB	LEU	546	1		5524	O	HIS	422	A	C5'	3	S	4861	OG1	THR	473	A	O5'	3	S
CA	ASP	462	1	CD1	LEU	546	1		5977	O	HIS	422	A	C4'	3	S	5978	OG1	THR	473	A	C4'	3	S
CB	ASP	462	1	CD2	LEU	546	1		4495	N	ASN	423	A	C5'	3	S	5978	OG1	THR	473	A	C3'	3	S
OD2	ASP	462	1	C	LEU	547	1		5387	N	ASN	423	A	O5'	3	S	5339	OG1	THR	473	A	O3'	3	S
CB	ALA	465	1	O	LEU	547	1		5449	N	ASN	423	A	C4'	3	S	5712	OG1	THR	473	A	P	4	S
CA	LYS	472	1	CB	LEU	547	1		3883	CA	ASN	423	A	C5'	3	S	5462	OG1	THR	473	A	OP1	4	S
CG	LYS	472	1	CG	LEU	547	1		4878	CA	ASN	423	A	O5'	3	S	5670	OG1	THR	473	A	OP2	4	S
CD	LYS	472	1	CD1	LEU	547	1		4660	CA	ASN	423	A	C4'	3	S	3313	CG2	THR	473	A	C5'	3	S
CE	LYS	472	1	CD2	LEU	547	1		5699	CA	ASN	423	A	O4'	3	S	2968	CG2	THR	473	A	O5'	3	S
NZ	LYS	472	1	CA	SER	548	1		5638	CA	ASN	423	A	C3'	3	S	4055	CG2	THR	473	A	C4'	3	S
O	LYS	472	1	O	SER	548	1		5375	CA	ASN	423	A	O3'	3	S	5224	CG2	THR	473	A	O4'	3	S
CA	TYR	473	1	CB	SER	548	1		3425	CB	ASN	423	A	C5'	3	S	3757	CG2	THR	473	A	C3'	3	S
CB	TYR	473	1	OG	SER	548	1		4052	CB	ASN	423	A	O5'	3	S	3335	CG2	THR	473	A	O3'	3	S
CD2	TYR	473	1	CA	ARG	549	1		4435	CB	ASN	423	A	C4'	3	S	5250	CG2	THR	473	A	C2'	3	S
CE1	TYR	473	1	O	ARG	549	1		5602	CB	ASN	423	A	O4'	3	S	5971	CG2	THR	473	A	C1'	3	S
CZ	TYR	473	1	CB	ARG	549	1		5128	CB	ASN	423	A	C3'	3	S	3752	CG2	THR	473	A	P	4	S
OH	TYR	473	1	CG	ARG	549	1		4789	CB	ASN	423	A	O3'	3	S	5182	CG2	THR	473	A	O5'	4	S
O	TYR	473	1	NE	ARG	549	1		5888	CB	ASN	423	A	P	4	S	4080	CG2	THR	473	A	OP1	4	S
CB	PRO	476	1	CZ	ARG	549	1		5595	CB	ASN	423	A	OP1	4	S	3763	CG2	THR	473	A	OP2	4	S
CG	PRO	476	1	NH1	ARG	549	1		2232	CG	ASN	423	A	C5'	3	S	5618	N	LEU	474	A	C5'	3	S
N	PHE	477	1	NH2	ARG	549	1		2654	CG	ASN	423	A	O5'	3	S	5746	N	LEU	474	A	C4'	3	S
CA	PHE	477	1	N	GLY	550	1		3562	CG	ASN	423	A	C4'	3	S	5681	N	LEU	474	A	C3'	3	S
CB	PHE	477	1	CA	GLY	550	1		4551	CG	ASN	423	A	O4'	3	S	4481	N	LEU	474	A	O3'	3	S
CD1	PHE	477	1	N	GLN	551	1		4361	CG	ASN	423	A	C3'	3	S	4892	N	LEU	474	A	P	4	S
O	PRO	486	1	CB	GLN	551	1		4426	CG	ASN	423	A	O3'	3	S	5807	N	LEU	474	A	C5'	4	S
CA	MET	487	1	CG	GLN	551	1		5671	CG	ASN	423	A	C2'	3	S	5761	N	LEU	474	A	O5'	4	S
SD	MET	487	1	CD	GLN	551	1		5784	CG	ASN	423	A	C1'	3	S	3668	N	LEU	474	A	OP1	4	S
CE	MET	487	1	OE1	GLN	551	1		5619	CG	ASN	423	A	P	4	S	5541	N	LEU	474	A	OP2	4	S
N	GLU	488	1	NE2	GLN	551	1		5750	CG	ASN	423	A	OP1	4	S	5715	CA	LEU	474	A	O3'	3	S
CB	GLU	488	1	N	GLN	552	1		1446	OD1	ASN	423	A	C5'	3	S	5989	CA	LEU	474	A	P	4	S
CD	GLU	488	1	CA	GLN	552	1		2348	OD1	ASN	423	A	O5'	3	S	4568	CA	LEU	474	A	OP1	4	S
OE2	GLU	488	1	CB	GLN	552	1		2742	OD1	ASN	423	A	C4'	3	S	5512	C	LEU	474	A	OP1	4	S
CB	ASP	490	1	CG	GLN	552	1		3541	OD1	ASN	423	A	O4'	3	S	5848	CB	LEU	474	A	O3'	3	S
OD2	ASP	490	1	CD	GLN	552	1		3877	OD1	ASN	423	A	C3'	3	S	5841	CB	LEU	474	A	P	4	S
CA	GLU	491	1	OE1	GLN	552	1		4250	OD1	ASN	423	A	O3'	3	S	5857	CB	LEU	474	A	C5'	4	S
CG	GLU	491	1	NE2	GLN	552	1		4992	OD1	ASN	423	A	C2'	3	S	4261	CB	LEU	474	A	OP1	4	S
CD	GLU	491	1	CA	VAL	553	1		4860	OD1	ASN	423	A	C1'	3	S	5692	CG	LEU	474	A	OP1	4	S
OE1	GLU	491	1	O	VAL	553	1		5789	OD1	ASN	423	A	N1	3	S	5961	CD2	LEU	474	A	OP1	4	S
OE2	GLU	491	1	CG1	VAL	553	1		5745	OD1	ASN	423	A	C6	3	S	5273	N	ASN	475	A	OP1	4	S
O	LEU	493	1	CG2	VAL	553	1		5644	OD1	ASN	423	A	P	4	S	5356	O	ASP	488	A	OP2	5	S
CA	ARG	494	1	CD	LYS	554	1		5909	OD1	ASN	423	A	OP1	4	S	5972	CA	VAL	489	A	OP2	5	S
CB	ARG	494	1	CE	LYS	554	1		2827	ND2	ASN	423	A	C5'	3	S	5383	C	VAL	489	A	OP2	5	S
CG	ARG	494	1	NZ	LYS	554	1		2488	ND2	ASN	423	A	O5'	3	S	5227	N	GLN	490	A	P	5	S
CD	ARG	494	1	CG2	VAL	555	1		4254	ND2	ASN	423	A	C4'	3	S	5413	N	GLN	490	A	O5'	5	S
C	ARG	494	1	CB	VAL	556	1		5134	ND2	ASN	423	A	O4'	3	S	5693	N	GLN	490	A	C7	5	S
O	ARG	494	1	CG1	VAL	556	1		4774	ND2	ASN	423	A	C3'	3	S	5507	N	GLN	490	A	OP1	5	S
CA	LYS	495	1	CG2	VAL	556	1		4899	ND2	ASN	423	A	O3'	3	S	4289	N	GLN	490	A	OP2	5	S
CB	LYS	495	1	N	SER	557	1		5839	ND2	ASN	423	A	P	4	S	4806	CA	GLN	490	A	P	5	S
CG	LYS	495	1	CA	SER	557	1		5169	C	ASN	423	A	C5'	3	S	5319	CA	GLN	490	A	C5'	5	S
CD	LYS	495	1	CB	SER	557	1		5728	C	ASN	423	A	C4'	3	S	4588	CA	GLN	490	A	O5'	5	S
CE	LYS	495	1	OG	SER	557	1		5980	C	ASN	423	A	O3'	3	S	5909	CA	GLN	490	A	C4'	5	S
NZ	LYS	495	1	O	VAL	572	1		5341	N	LEU	424	A	C5'	3	S	5198	CA	GLN	490	A	C3'	5	S
O	LYS	495	1	CG2	VAL	572	1		5590	N	LEU	424	A	C4'	3	S	5844	CA	GLN	490	A	O3'	5	S
N	GLY	496	1	CA	VAL	573	1		5381	N	LEU	424	A	O3'	3	S	5951	CA	GLN	490	A	C2'	5	S
CA	GLY	496	1	C	VAL	573	1		5409	N	LEU	424	A	OP1	4	S	5723	CA	GLN	490	A	C5	5	S
N	SER	497	1	O	VAL	573	1		5926	CA	LEU	424	A	OP1	4	S	5346	CA	GLN	490	A	C6	5	S
CB	SER	497	1	N	LYS	574	1		5984	CB	LEU	424	A	O3'	3	S	5362	CA	GLN	490	A	C7	5	S
OG	SER	497	1	CA	LYS	574	1		5177	CB	LEU	424	A	OP1	4	S	5140	CA	GLN	490	A	OP1	5	S
N	GLY	498	1	CB	LYS	574	1		5972	CD2	LEU	424	A	OP1	4	S	4159	CA	GLN	490	A	OP2	5	S
CA	GLY	498	1	CD	LYS	574	1		5992	N	LYS	425	A	OP1	4	S	5637	C	GLN	490	A	P	5	S
N	THR	499	1	NZ	LYS	574	1		5919	O	LEU	439	A	OP2	4	S	5981	C	GLN	490	A	C5'	5	S
CA	THR	499	1	N	SER	575	1		5123	O	LEU	439	A	OP2	5	S	5169	C	GLN	490	A	O5'	5	S
CB	THR	499	1	CB	SER	575	1		5655	C	ASP	440	A	C7	5	S	5407	C	GLN	490	A	C3'	5	S
OG1	THR	499	1	OG	SER	575	1		5982	N	PRO	441	A	C4	5	S	5809	C	GLN	490	A	C2'	5	S
CG2	THR	499	1	O	ASP	580	1		5427	N	PRO	441	A	C5	5	S	5649	C	GLN	490	A	N1	5	S
C	THR	499	1	CA	TYR	581	1		4491	N	PRO	441	A	C7	5	S	5232	C	GLN	490	A	C5	5	S
O	THR	499	1	CD1	TYR	581	1		5649	N	PRO	441	A	OP2	5	S	5060	C	GLN	490	A	C6	5	S
CA	LEU	500	1	CE1	TYR	581	1		5952	CA	PRO	441	A	O5'	5	S	4984	C	GLN	490	A	C7	5	S
CD2	LEU	500	1	CE2	TYR	581	1		5657	CA	PRO	441	A	N1	5	S	4888	C	GLN	490	A	OP2	5	S
CB	GLU	502	1	CZ	TYR	581	1		5604	CA	PRO	441	A	N3	5	S	5625	O	GLN	490	A	P	5	S
CG	GLU	502	1	OH	TYR	581	1		4813	CA	PRO	441	A	C4	5	S	5230	O	GLN	490	A	O5'	5	S
N	ALA	503	1	N	THR	582	1		5108	CA	PRO	441	A	O4	5	S	5840	O	GLN	490	A	C3'	5	S
CA	ALA	503	1	O	THR	582	1		4280	CA	PRO	441	A	C5	5	S	5359	O	GLN	490	A	N1	5	S
CB	ALA	503	1	CG2	THR	582	1		4793	CA	PRO	441	A	C6	5	S	5910	O	GLN	490	A	C2	5	S
SD	MET	506	1	C	GLY	583	1		3656	CA	PRO	441	A	C7	5	S	5816	O	GLN	490	A	N3	5	S
CE	MET	506	1	O	GLY	583	1		5149	CA	PRO	441	A	OP2	5	S	5217	O	GLN	490	A	C4	5	S
CG2	ILE	514	1	CB	ALA	584	1		5117	CD	PRO	441	A	OP2	4	S	5783	O	GLN	490	A	O4	5	S
CD1	ILE	515	1	CG2	VAL	586	1		5977	CD	PRO	441	A	C4	5	S	4477	O	GLN	490	A	C5	5	S
O	ILE	515	1	CG2	THR	600	1		5951	CD	PRO	441	A	O4	5	S	4601	O	GLN	490	A	C6	5	S
CD	PRO	517	1	O	ASP	602	1		5352	CD	PRO	441	A	C5	5	S	4060	O	GLN	490	A	C7	5	S
CB	PRO	517	1	CB	ASP	602	1		4099	CD	PRO	441	A	C7	5	S	4680	O	GLN	490	A	OP2	5	S
CG	PRO	517	1	CG	ASP	602	1		5338	CD	PRO	441	A	OP2	5	S	5489	CB	GLN	490	A	C3'	4	S
N	ASN	518	1	OD1	ASP	602	1		5220	CB	PRO	441	A	C7	4	S	4748	CB	GLN	490	A	O3'	4	S
CB	ASN	518	1	OD2	ASP	602	1		5420	CB	PRO	441	A	OP2	4	S	3344	CB	GLN	490	A	P	5	S
ND2	ASN	518	1	O	PHE	603	1		5912	CB	PRO	441	A	P	5	S	3885	CB	GLN	490	A	C5'	5	S
O	ASN	518	1	CA	SER	604	1		5635	CB	PRO	441	A	O5'	5	S	3057	CB	GLN	490	A	O5'	5	S
N	LYS	519	1	CB	SER	604	1		5025	CB	PRO	441	A	N1	5	S	4604	CB	GLN	490	A	C4'	5	S
CB	LYS	519	1	OG	SER	604	1		5298	CB	PRO	441	A	C2	5	S	5130	CB	GLN	490	A	O4'	5	S
CG	LYS	519	1	N	SER	605	1		4681	CB	PRO	441	A	N3	5	S	4175	CB	GLN	490	A	C3'	5	S
CD	LYS	519	1	CA	SER	605	1		3654	CB	PRO	441	A	C4	5	S	5037	CB	GLN	490	A	O3'	5	S
CE	LYS	519	1	N	LEU	606	1		3806	CB	PRO	441	A	O4	5	S	5009	CB	GLN	490	A	C2'	5	S
NZ	LYS	519	1	CB	LEU	606	1		3168	CB	PRO	441	A	C5	5	S	5269	CB	GLN	490	A	C1'	5	S
O	LYS	519	1	CD2	LEU	606	1		4010	CB	PRO	441	A	C6	5	S	4932	CB	GLN	490	A	N1	5	S
CA	GLN	520	1	N	TYR	607	1		2369	CB	PRO	441	A	C7	5	S	5975	CB	GLN	490	A	C4	5	S
CB	GLN	520	1	CB	TYR	607	1		4811	CB	PRO	441	A	OP2	5	S	4760	CB	GLN	490	A	C5	5	S
CD	GLN	520	1	CD2	TYR	607	1		5511	CG	PRO	441	A	P	4	S	4195	CB	GLN	490	A	C6	5	S
OE1	GLN	520	1	CE1	TYR	607	1		5891	CG	PRO	441	A	C5	4	S	4503	CB	GLN	490	A	C7	5	S
NE2	GLN	520	1	CE2	TYR	607	1		5996	CG	PRO	441	A	C6	4	S	3826	CB	GLN	490	A	OP1	5	S
C	GLN	520	1	CZ	TYR	607	1		4845	CG	PRO	441	A	C7	4	S	2901	CB	GLN	490	A	OP2	5	S
O	GLN	520	1	OH	TYR	607	1		4217	CG	PRO	441	A	OP2	4	S	5399	CG	GLN	490	A	C3'	4	S
N	GLU	521	1	CD	PRO	608	1		5804	CG	PRO	441	A	P	5	S	4636	CG	GLN	490	A	O3'	4	S
CA	GLU	521	1	CZ	ARG	667	1		5951	CG	PRO	441	A	O5'	5	S	5735	CG	GLN	490	A	C2'	4	S
CB	GLU	521	1	NH1	ARG	667	1		5830	CG	PRO	441	A	N3	5	S	3616	CG	GLN	490	A	P	5	S
CG	GLU	521	1	NH2	ARG	667	1		4636	CG	PRO	441	A	C4	5	S	3071	CG	GLN	490	A	C5'	5	S
CD	GLU	521	1	O	LYS	671	1		4645	CG	PRO	441	A	O4	5	S	2630	CG	GLN	490	A	O5'	5	S
OE1	GLU	521	1	CD	LYS	671	1		3948	CG	PRO	441	A	C5	5	S	3381	CG	GLN	490	A	C4'	5	S
OE2	GLU	521	1	CE	LYS	671	1		4822	CG	PRO	441	A	C6	5	S	4010	CG	GLN	490	A	O4'	5	S
C	GLU	521	1	NZ	LYS	671	1		2603	CG	PRO	441	A	C7	5	S	2694	CG	GLN	490	A	C3'	5	S
O	GLU	521	1	CB	LEU	674	1		4479	CG	PRO	441	A	OP2	5	S	3593	CG	GLN	490	A	O3'	5	S
N	GLN	522	1	CD1	LEU	674	1		5808	C	PRO	441	A	N1	5	S	3537	CG	GLN	490	A	C2'	5	S
CA	GLN	522	1	CD2	LEU	674	1		5909	C	PRO	441	A	C2	5	S	4006	CG	GLN	490	A	C1'	5	S
CB	GLN	522	1	CA	ALA	675	1		5538	C	PRO	441	A	N3	5	S	3946	CG	GLN	490	A	N1	5	S
CG	GLN	522	1	O	ALA	675	1		5030	C	PRO	441	A	C4	5	S	5055	CG	GLN	490	A	C2	5	S
CD	GLN	522	1	CB	ALA	675	1		5322	C	PRO	441	A	O4	5	S	5645	CG	GLN	490	A	O2	5	S
OE1	GLN	522	1	CA	PRO	680	1		4830	C	PRO	441	A	C5	5	S	5715	CG	GLN	490	A	N3	5	S
NE2	GLN	522	1	O	PRO	680	1		5262	C	PRO	441	A	C6	5	S	5582	CG	GLN	490	A	C4	5	S
O	GLN	522	1	CB	PRO	680	1		4629	C	PRO	441	A	C7	5	S	4498	CG	GLN	490	A	C5	5	S
CG	GLU	523	1	C	ARG	683	1		5975	O	PRO	441	A	C3'	5	S	3604	CG	GLN	490	A	C6	5	S
OE1	GLU	523	1	O	ARG	683	1		5729	O	PRO	441	A	C2'	5	S	4759	CG	GLN	490	A	C7	5	S
OE2	GLU	523	1	CB	ARG	683	1		5167	O	PRO	441	A	N1	5	S	4113	CG	GLN	490	A	OP1	5	S
O	GLU	523	1	CD	ARG	683	1		5256	O	PRO	441	A	C2	5	S	3692	CG	GLN	490	A	OP2	5	S
CA	PHE	524	1	NE	ARG	683	1		5697	O	PRO	441	A	O2	5	S	5585	CD	GLN	490	A	C4'	4	S
CB	PHE	524	1	CZ	ARG	683	1		5116	O	PRO	441	A	N3	5	S	4055	CD	GLN	490	A	C3'	4	S
CD2	PHE	524	1	NH1	ARG	683	1		4887	O	PRO	441	A	C4	5	S	3395	CD	GLN	490	A	O3'	4	S
CE1	PHE	524	1	NH2	ARG	683	1		5396	O	PRO	441	A	O4	5	S	4245	CD	GLN	490	A	C2'	4	S
CE2	PHE	524	1	N	GLN	684	1		4709	O	PRO	441	A	C5	5	S	5715	CD	GLN	490	A	C1'	4	S
CZ	PHE	524	1	CA	GLN	684	1		4872	O	PRO	441	A	C6	5	S	5989	CD	GLN	490	A	C6	4	S
O	PHE	524	1	CB	GLN	684	1		4866	O	PRO	441	A	C7	5	S	2793	CD	GLN	490	A	P	5	S
CA	ASN	525	1	CG	GLN	684	1		5842	N	GLU	442	A	C4	5	S	1962	CD	GLN	490	A	C5'	5	S
CB	ASN	525	1	CD	GLN	684	1		5898	N	GLU	442	A	O4	5	S	1367	CD	GLN	490	A	O5'	5	S
N	LYS	526	1	OE1	GLN	684	1		5856	N	GLU	442	A	C5	5	S	2299	CD	GLN	490	A	C4'	5	S
CB	LYS	526	1	NE2	GLN	684	1		5588	N	GLU	442	A	C7	5	S	2650	CD	GLN	490	A	O4'	5	S
NZ	LYS	526	1	O	VAL	685	1		5894	CA	MET	444	A	C3'	5	S	2253	CD	GLN	490	A	C3'	5	S
CG1	VAL	533	1	CG1	VAL	685	1		5891	CA	MET	444	A	O3'	5	S	3529	CD	GLN	490	A	O3'	5	S
CB	LEU	534	1	C	ASP	687	1		5728	CB	MET	444	A	C5'	5	S	2986	CD	GLN	490	A	C2'	5	S
O	LEU	534	1	O	ASP	687	1		5543	CB	MET	444	A	O5'	5	S	2937	CD	GLN	490	A	C1'	5	S
CA	ASP	535	1	CB	ASP	687	1		5719	CB	MET	444	A	C4'	5	S	2972	CD	GLN	490	A	N1	5	S
CB	ASP	535	1	CG	ASP	687	1		4456	CB	MET	444	A	C3'	5	S	4274	CD	GLN	490	A	C2	5	S
CG	ASP	535	1	OD1	ASP	687	1		4591	CB	MET	444	A	O3'	5	S	4987	CD	GLN	490	A	O2	5	S
OD1	ASP	535	1	OD2	ASP	687	1		5038	CB	MET	444	A	C2'	5	S	5015	CD	GLN	490	A	N3	5	S
OD2	ASP	535	1	N	GLY	688	1		5955	CB	MET	444	A	C6	5	S	4905	CD	GLN	490	A	C4	5	S
C	ASP	535	1	CA	GLY	688	1		5388	CG	MET	444	A	P	5	S	3736	CD	GLN	490	A	C5	5	S
O	ASP	535	1	O	GLY	688	1		5330	CG	MET	444	A	C5'	5	S	2608	CD	GLN	490	A	C6	5	S
CA	SER	536	1	N	ARG	689	1		4880	CG	MET	444	A	O5'	5	S	4202	CD	GLN	490	A	C7	5	S
CB	SER	536	1	CA	ARG	689	1		5697	CG	MET	444	A	C4'	5	S	3576	CD	GLN	490	A	OP1	5	S
OG	SER	536	1	CB	ARG	689	1		4741	CG	MET	444	A	C3'	5	S	3244	CD	GLN	490	A	OP2	5	S
N	GLU	537	1	CB	GLN	690	1		5152	CG	MET	444	A	O3'	5	S	5760	OE1	GLN	490	A	C5'	4	S
CB	GLU	537	1	CG	GLN	690	1		5504	CG	MET	444	A	C2'	5	S	5713	OE1	GLN	490	A	O5'	4	S
CG	GLU	537	1	OE1	GLN	690	1		5622	CG	MET	444	A	C6	5	S	5048	OE1	GLN	490	A	C4'	4	S
CD	GLU	537	1	NE2	GLN	690	1		5602	CG	MET	444	A	OP1	5	S	5625	OE1	GLN	490	A	O4'	4	S
OE1	GLU	537	1	CB	LEU	691	1		5010	CG	MET	444	A	OP2	5	S	3482	OE1	GLN	490	A	C3'	4	S
OE2	GLU	537	1	CG	LEU	691	1		5876	SD	MET	444	A	C3'	4	S	3274	OE1	GLN	490	A	O3'	4	S
O	GLU	537	1	CD1	LEU	691	1		4964	SD	MET	444	A	O3'	4	S	3588	OE1	GLN	490	A	C2'	4	S
CB	THR	538	1	CD2	LEU	691	1		3647	SD	MET	444	A	P	5	S	4943	OE1	GLN	490	A	C1'	4	S
OG1	THR	538	1	N	ALA	692	1		3649	SD	MET	444	A	C5'	5	S	5228	OE1	GLN	490	A	N1	4	S
CG2	THR	538	1	CA	ALA	692	1		3179	SD	MET	444	A	O5'	5	S	5693	OE1	GLN	490	A	C5	4	S
CE1	TYR	539	1	O	ALA	692	1		4294	SD	MET	444	A	C4'	5	S	4881	OE1	GLN	490	A	C6	4	S
CE2	TYR	539	1	CB	ALA	692	1		5058	SD	MET	444	A	O4'	5	S	5952	OE1	GLN	490	A	C7	4	S
CZ	TYR	539	1	CG	LYS	694	1		3726	SD	MET	444	A	C3'	5	S	2868	OE1	GLN	490	A	P	5	S
OH	TYR	539	1	CD	LYS	694	1		4369	SD	MET	444	A	O3'	5	S	2703	OE1	GLN	490	A	C5'	5	S
O	TYR	539	1	CE	LYS	694	1		4735	SD	MET	444	A	C2'	5	S	1652	OE1	GLN	490	A	O5'	5	S
CA	VAL	540	1	NZ	LYS	694	1		5219	SD	MET	444	A	C1'	5	S	2944	OE1	GLN	490	A	C4'	5	S
CG1	VAL	540	1	CA	VAL	695	1		5142	SD	MET	444	A	N1	5	S	2660	OE1	GLN	490	A	O4'	5	S
N	GLY	541	1	CB	VAL	695	1		5375	SD	MET	444	A	C5	5	S	3102	OE1	GLN	490	A	C3'	5	S
CA	GLY	541	1	CG1	VAL	695	1		4627	SD	MET	444	A	C6	5	S	4508	OE1	GLN	490	A	O3'	5	S
N	GLY	542	1	CG2	VAL	695	1		5312	SD	MET	444	A	C7	5	S	3346	OE1	GLN	490	A	C2'	5	S
CA	GLY	542	1	N	SER	696	1		3839	SD	MET	444	A	OP1	5	S	2807	OE1	GLN	490	A	C1'	5	S
O	GLY	542	1	CA	SER	696	1		3545	SD	MET	444	A	OP2	5	S	2289	OE1	GLN	490	A	N1	5	S
N	VAL	544	1	CB	SER	696	1		5273	CE	MET	444	A	C3'	4	S	3569	OE1	GLN	490	A	C2	5	S
CB	VAL	544	1	C	ASN	698	1		4711	CE	MET	444	A	O3'	4	S	4504	OE1	GLN	490	A	O2	5	S
CG1	VAL	544	1	O	ASN	698	1		5537	CE	MET	444	A	C2'	4	S	4091	OE1	GLN	490	A	N3	5	S
CG2	VAL	544	1	CB	ASN	698	1		3753	CE	MET	444	A	P	5	S	3809	OE1	GLN	490	A	C4	5	S
CB	ALA	581	1	CG	ASN	698	1		3389	CE	MET	444	A	C5'	5	S	4909	OE1	GLN	490	A	O4	5	S
CA	GLU	585	1	OD1	ASN	698	1		2718	CE	MET	444	A	O5'	5	S	2560	OE1	GLN	490	A	C5	5	S
CB	GLU	585	1	ND2	ASN	698	1		3579	CE	MET	444	A	C4'	5	S	1495	OE1	GLN	490	A	C6	5	S
CG	GLU	585	1	N	SER	699	1		3938	CE	MET	444	A	O4'	5	S	3088	OE1	GLN	490	A	C7	5	S
CD	GLU	585	1	CA	SER	699	1		2905	CE	MET	444	A	C3'	5	S	4055	OE1	GLN	490	A	OP1	5	S
OE1	GLU	585	1	O	SER	699	1		3978	CE	MET	444	A	O3'	5	S	3035	OE1	GLN	490	A	OP2	5	S
OE2	GLU	585	1	CB	SER	699	1		3438	CE	MET	444	A	C2'	5	S	5399	NE2	GLN	490	A	C4'	4	S
C	GLU	585	1	CD2	TYR	701	1		3759	CE	MET	444	A	C1'	5	S	3986	NE2	GLN	490	A	C3'	4	S
O	GLU	585	1	CE2	TYR	701	1		3434	CE	MET	444	A	N1	5	S	3049	NE2	GLN	490	A	O3'	4	S
CA	GLU	586	1	OH	TYR	701	1		4474	CE	MET	444	A	C2	5	S	4067	NE2	GLN	490	A	C2'	4	S
CG	GLU	586	1	CA	GLY	702	1		5135	CE	MET	444	A	O2	5	S	5584	NE2	GLN	490	A	C1'	4	S
CD	GLU	586	1	C	GLY	702	1		5031	CE	MET	444	A	N3	5	S	2873	NE2	GLN	490	A	P	5	S
OE1	GLU	586	1	O	GLY	702	1		4854	CE	MET	444	A	C4	5	S	0.753	NE2	GLN	490	A	C5'	5	S
OE2	GLU	586	1	N	PHE	703	1		5902	CE	MET	444	A	O4	5	S	1434	NE2	GLN	490	A	O5'	5	S
O	GLU	586	1	CA	PHE	703	1		3811	CE	MET	444	A	C5	5	S	1271	NE2	GLN	490	A	C4'	5	S
CE	LYS	587	1	CB	PHE	703	1		3013	CE	MET	444	A	C6	5	S	2155	NE2	GLN	490	A	O4'	5	S
NZ	LYS	587	1	CD1	PHE	703	1		4115	CE	MET	444	A	C7	5	S	1885	NE2	GLN	490	A	C3'	5	S
CG1	VAL	588	1	CA	GLY	705	1		4498	CE	MET	444	A	OP1	5	S	2935	NE2	GLN	490	A	O3'	5	S
CD1	TYR	623	1	O	GLY	705	1		3651	CE	MET	444	A	OP2	5	S	2966	NE2	GLN	490	A	C2'	5	S
CE1	TYR	623	1	N	ALA	706	1		5817	C	MET	444	A	O3'	5	S	2941	NE2	GLN	490	A	C1'	5	S
CZ	TYR	623	1	CA	ALA	706	1		5920	N	CYS	445	A	O3'	5	S	3569	NE2	GLN	490	A	N1	5	S
OH	TYR	623	1	CB	ALA	706	1		5399	CG	TYR	458	A	OP1	5	S	4895	NE2	GLN	490	A	C2	5	S
ND1	HIS	624	1	N	GLN	707	1		5663	CD1	TYR	458	A	OP1	5	S	5451	NE2	GLN	490	A	O2	5	S
NE2	HIS	624	1	CB	GLN	707	1		5181	CD2	TYR	458	A	P	5	S	5829	NE2	GLN	490	A	N3	5	S
CE1	HIS	624	1	CG	GLN	707	1		5957	CD2	TYR	458	A	O5'	5	S	5878	NE2	GLN	490	A	C4	5	S
CB	ASP	626	1	N	VAL	708	1		4192	CD2	TYR	458	A	OP1	5	S	4760	NE2	GLN	490	A	C5	5	S
CG	ASP	626	1	C	VAL	708	1		5162	CD2	TYR	458	A	OP2	5	S	3506	NE2	GLN	490	A	C6	5	S
OD1	ASP	626	1	O	VAL	708	1		5517	CE1	TYR	458	A	P	5	S	5319	NE2	GLN	490	A	C7	5	S
OD2	ASP	626	1	CB	VAL	708	1		4861	CE1	TYR	458	A	OP1	5	S	3244	NE2	GLN	490	A	OP1	5	S
O	ASP	626	1	CG1	VAL	708	1		5030	CE1	TYR	458	A	OP2	5	S	3858	NE2	GLN	490	A	OP2	5	S
C	VAL	627	1	CG2	VAL	708	1		5308	CE2	TYR	458	A	O3'	4	S	5604	N	HIS	491	A	C3'	5	S
O	VAL	627	1	N	GLY	709	1		3977	CE2	TYR	458	A	P	5	S	5894	N	HIS	491	A	C2'	5	S
CA	GLY	628	1	CA	GLY	709	1		5326	CE2	TYR	458	A	C5'	5	S	5790	N	HIS	491	A	C6	5	S
O	GLY	628	1	N	LYS	710	1		4977	CE2	TYR	458	A	O5'	5	S	5934	O	HIS	491	A	C2'	5	S
N	ALA	629	1	CA	LYS	710	1		3019	CE2	TYR	458	A	OP1	5	S	5983	CD2	HIS	491	A	O4	5	S
CA	ALA	629	1	CB	LYS	710	1		3980	CE2	TYR	458	A	OP2	5	S	5832	CD2	HIS	491	A	C7	5	S
N	MET	630	1	CG	LYS	710	1		5502	CZ	TYR	458	A	O3'	4	S	5395	CB	ILE	494	A	C3'	5	S
CB	MET	630	1	CE	LYS	710	1		5542	CZ	TYR	458	A	OP1	4	S	4667	CB	ILE	494	A	O3'	5	S
N	TYR	631	1	NZ	LYS	710	1		4198	CZ	TYR	458	A	P	5	S	5957	CB	ILE	494	A	C2'	5	S
CB	TYR	631	1	CG	LEU	714	1		5492	CZ	TYR	458	A	O5'	5	S	4866	CG1	ILE	494	A	C3'	5	S
CG	TYR	631	1	CD1	LEU	714	1		3487	CZ	TYR	458	A	OP1	5	S	4476	CG1	ILE	494	A	O3'	5	S
CD1	TYR	631	1	CD2	LEU	714	1		3896	CZ	TYR	458	A	OP2	5	S	5588	CG1	ILE	494	A	C2'	5	S
CD2	TYR	631	1	OG	SER	717	1		5214	OH	TYR	458	A	P	4	S	5454	CG2	ILE	494	A	C3'	5	S
CE1	TYR	631	1	CG2	THR	721	1		4982	OH	TYR	458	A	C5'	4	S	4402	CG2	ILE	494	A	O3'	5	S
CE2	TYR	631	1	CE2	TYR	753	1		5368	OH	TYR	458	A	O5'	4	S	5615	CD1	ILE	494	A	C3'	5	S
CZ	TYR	631	1	OH	TYR	753	1		5662	OH	TYR	458	A	C4'	4	S	5200	CD1	ILE	494	A	O3'	5	S
OH	TYR	631	1	O	ASP	755	1		5398	OH	TYR	458	A	C3'	4	S	5715	CB	ASP	515	A	OP1	5	S
CD	PRO	632	1	CB	ASP	755	1		4625	OH	TYR	458	A	O3'	4	S	4852	CG	ASP	515	A	OP1	5	S
ND2	ASN	633	1	CG	ASP	755	1		4175	OH	TYR	458	A	OP1	4	S	5557	OD1	ASP	515	A	OP1	5	S
CB	PRO	642	1	OD1	ASP	755	1		5167	OH	TYR	458	A	OP2	4	S	5683	OD2	ASP	515	A	O3'	4	S
C	PRO	642	1	OD2	ASP	755	1		3494	OH	TYR	458	A	P	5	S	5050	OD2	ASP	515	A	P	5	S
O	PRO	642	1	CB	THR	756	1		5759	OH	TYR	458	A	C5'	5	S	3756	OD2	ASP	515	A	OP1	5	S
N	SER	643	1	OG1	THR	756	1		5008	OH	TYR	458	A	O5'	5	S	5546	OD2	ASP	515	A	OP2	5	S
CA	SER	643	1	CG2	THR	756	1		3060	OH	TYR	458	A	OP1	5	S	5920	O	ALA	915	A	O4	3	S
CB	SER	643	1	CG	ASP	757	1		3159	OH	TYR	458	A	OP2	5	S	5718	N	PRO	916	A	O4	3	S
OG	SER	643	1	OD1	ASP	757	1		5768	CB	ASP	462	A	OP1	5	S	5159	CA	PRO	916	A	O4	3	S
O	SER	643	1	OD2	ASP	757	1		4915	CG	ASP	462	A	OP1	5	S	5254	CB	PRO	916	A	O4	3	S
CA	ALA	644	1	CB	SER	758	1		5088	OD1	ASP	462	A	OP1	5	S	4894	CG	PRO	916	A	O4	3	S
CB	MET	645	1	OG	SER	758	1		5915	OD2	ASP	462	A	O3'	4	S	5298	CD	PRO	916	A	O4	3	S
C	MET	645	1	CE	MET	760	1		5824	OD2	ASP	462	A	P	5	S	5765	CB	ASP	920	A	C2	3	S
O	MET	645	1	CB	MET	772	1		4467	OD2	ASP	462	A	OP1	5	S	5000	CB	ASP	920	A	N3	3	S
N	VAL	646	1	SD	MET	772	1										5034	CB	ASP	920	A	C4	3	S
CA	VAL	646	1	CE	MET	772	1										4875	CB	ASP	920	A	O4	3	S
CG2	VAL	646	1	CA	ARG	776	1										5877	CB	ASP	920	A	C5	3	S
C	VAL	646	1	O	ARG	776	1										5942	CG	ASP	920	A	O4'	3	S
O	VAL	646	1	CB	ARG	776	1										5093	CG	ASP	920	A	N1	3	S
N	ASP	647	1	CG	ARG	776	1										4561	CG	ASP	920	A	C2	3	S
CA	ASP	647	1	CD	ARG	776	1										5099	CG	ASP	920	A	O2	3	S
CB	ASP	647	1	CZ	ARG	776	1										3964	CG	ASP	920	A	N3	3	S
OD2	ASP	647	1	NH1	ARG	776	1										4011	CG	ASP	920	A	C4	3	S
O	ALA	649	1	NH2	ARG	776	1										4156	CG	ASP	920	A	O4	3	S
N	THR	650	1	CB	ALA	779	1										4644	CG	ASP	920	A	C5	3	S
OG1	THR	650	1	OD1	ASP	780	1										5107	CG	ASP	920	A	C6	3	S
CG2	THR	650	1	NH2	ARG	791	1										5369	CG	ASP	920	A	C7	3	S
O	THR	650	1	CA	GLU	793	1										5468	OD1	ASP	920	A	O4'	3	S
N	CYS	651	1	CB	GLU	793	1										5853	OD1	ASP	920	A	C1'	3	S
CA	CYS	651	1	CG	GLU	793	1										5145	OD1	ASP	920	A	N1	3	S
CB	CYS	651	1	CD	GLU	793	1										4852	OD1	ASP	920	A	C2	3	S
SG	CYS	651	1	OE1	GLU	793	1										5352	OD1	ASP	920	A	O2	3	S
O	CYS	651	1	OE2	GLU	793	1										4584	OD1	ASP	920	A	N3	3	S
CB	ALA	652	1	N	PHE	794	1										4689	OD1	ASP	920	A	C4	3	S
CB	ALA	653	1	O	PHE	794	1										5052	OD1	ASP	920	A	O4	3	S
CD	LYS	658	1	CB	PHE	794	1										5009	OD1	ASP	920	A	C5	3	S
CE	LYS	658	1	CD2	PHE	794	1										5204	OD1	ASP	920	A	C6	3	S
NZ	LYS	658	1	CE2	PHE	794	1										5710	OD1	ASP	920	A	C7	3	S
CZ2	TRP	669	1	CA	GLU	795	1										5495	OD2	ASP	920	A	O4'	3	S
CH2	TRP	669	1	O	GLU	795	1										5399	OD2	ASP	920	A	C1'	3	S
CD1	TRP	671	1	CG	GLU	795	1										4229	OD2	ASP	920	A	N1	3	S
NE1	TRP	671	1	CD	GLU	795	1										3634	OD2	ASP	920	A	C2	3	S
CD	ARG	672	1	OE1	GLU	795	1										4325	OD2	ASP	920	A	O2	3	S
NE	ARG	672	1	OE2	GLU	795	1										2821	OD2	ASP	920	A	N3	3	S
CZ	ARG	672	1	CB	LYS	796	1										2779	OD2	ASP	920	A	C4	3	S
NH1	ARG	672	1	CD	LYS	796	1										2945	OD2	ASP	920	A	O4	3	S
NH2	ARG	672	1	CE	LYS	796	1										3569	OD2	ASP	920	A	C5	3	S
CB	GLU	674	1	NZ	LYS	796	1										4172	OD2	ASP	920	A	C6	3	S
CG	GLU	674	1	OH	TYR	798	1										4408	OD2	ASP	920	A	C7	3	S
CD	GLU	674	1	CA	LYS	807	1										5826	O	ARG	921	A	C4	3	S
OE1	GLU	674	1	O	LYS	807	1										5433	O	ARG	921	A	O4	3	S
OE2	GLU	674	1	CB	LYS	807	1										5947	O	ARG	921	A	C5	3	S
CE	MET	676	1	CG	LYS	807	1										5510	O	ARG	921	A	C7	3	S
CB	PHE	695	1	CD	LYS	807	1										5151	NE	ARG	921	A	C5'	3	S
O	PHE	695	1	CE	LYS	807	1										4565	NE	ARG	921	A	O5'	3	S
C	PRO	696	1	NZ	LYS	807	1										5669	NE	ARG	921	A	O4'	3	S
O	PRO	696	1	CG	ARG	808	1										5972	NE	ARG	921	A	C6	3	S
CA	PRO	697	1	CZ	ARG	808	1										5799	NE	ARG	921	A	C7	3	S
CD	PRO	697	1	NH1	ARG	808	1										4690	CZ	ARG	921	A	C5'	3	S
CB	PRO	697	1	NH2	ARG	808	1										3777	CZ	ARG	921	A	O5'	3	S
CG	PRO	697	1	CE1	TYR	809	1										5706	CZ	ARG	921	A	C4'	3	S
N	LEU	698	1	CE2	TYR	809	1										5332	CZ	ARG	921	A	O4'	3	S
CB	LEU	698	1	OH	TYR	809	1										5349	CZ	ARG	921	A	C5	3	S
CG	LEU	698	1	CD2	LEU	813	1										5276	CZ	ARG	921	A	C6	3	S
CD1	LEU	698	1	CD1	PHE	814	1										4858	CZ	ARG	921	A	C7	3	S
CD2	LEU	698	1	CE1	PHE	814	1										5775	NH1	ARG	921	A	C5'	3	S
CA	PHE	699	1	CE2	PHE	814	1										4657	NH1	ARG	921	A	O5'	3	S
CB	PHE	699	1	CZ	PHE	814	1										5597	NH1	ARG	921	A	C5	3	S
CG	PHE	699	1	CA	SER	816	1										5797	NH1	ARG	921	A	C6	3	S
CD1	PHE	699	1	O	SER	816	1										4738	NH1	ARG	921	A	C7	3	S
CD2	PHE	699	1	CB	SER	816	1										3418	NH2	ARG	921	A	C5'	3	S
CE1	PHE	699	1	OG	SER	816	1										2419	NH2	ARG	921	A	O5'	3	S
CE2	PHE	699	1	NH1	ARG	817	1										4452	NH2	ARG	921	A	C4'	3	S
CZ	PHE	699	1	NH2	ARG	817	1										4248	NH2	ARG	921	A	O4'	3	S
C	PHE	699	1	CD	PRO	818	1										5050	NH2	ARG	921	A	C3'	3	S
O	PHE	699	1	CB	ASP	822	1										5919	NH2	ARG	921	A	C2'	3	S
CA	PRO	700	1	CG	ASP	822	1										5365	NH2	ARG	921	A	C1'	3	S
CD	PRO	700	1	OD2	ASP	822	1										5264	NH2	ARG	921	A	N1	3	S
CB	PRO	700	1	CB	ARG	823	1										5981	NH2	ARG	921	A	C4	3	S
CG	PRO	700	1	CD	ARG	823	1										4816	NH2	ARG	921	A	C5	3	S
N	GLU	701	1	NE	ARG	823	1										4448	NH2	ARG	921	A	C6	3	S
CB	GLU	701	1	CZ	ARG	823	1										4503	NH2	ARG	921	A	C7	3	S
CG	GLU	701	1	NH1	ARG	823	1										5887	CG	PRO	923	A	C7	3	S
OE2	GLU	701	1	NH2	ARG	823	1										5807	CD	PRO	923	A	C7	3	S
C	GLU	701	1	N	MET	824	1
O	GLU	701	1	O	MET	824	1
CA	GLY	702	1	CB	MET	824	1
CB	ARG	705	1	CE	MET	824	1
CG	ARG	705	1	CA	ASP	825	1
CZ	ARG	705	1	OD1	ASP	825	1
NH1	ARG	705	1	OD2	ASP	825	1
NH2	ARG	705	1	N	CYS	826	1
O	HIS	708	1	O	CYS	826	1
CA	GLU	709	1	CB	CYS	826	1
CB	GLU	709	1	SG	CYS	826	1
OE1	GLU	709	1	CA	LYS	827	1
C	GLU	709	1	CB	LYS	827	1
O	GLU	709	1	CG	LYS	827	1
CA	LEU	710	1	CD	LYS	827	1
CD1	LEU	710	1	CE	LYS	827	1
CD2	LEU	710	1	NZ	LYS	827	1
O	LEU	710	1	N	GLY	828	1
N	SER	711	1	CA	GLY	828	1
CA	SER	711	1	O	GLY	828	1
CB	SER	711	1	O	ALA	831	1
OG	SER	711	1	CB	ALA	831	1
N	ARG	712	1	CA	VAL	832	1
CG	ARG	712	1	C	VAL	832	1
CD	ARG	712	1	O	VAL	832	1
CZ	ARG	712	1	CB	VAL	832	1
NH1	ARG	712	1	CG1	VAL	832	1
NH2	ARG	712	1	CG2	VAL	832	1
CA	GLU	713	1	CA	ARG	833	1
CB	GLU	713	1	C	ARG	833	1
CG	GLU	713	1	O	ARG	833	1
CD	GLU	713	1	CG	ARG	833	1
OE1	GLU	713	1	CD	ARG	833	1
OE2	GLU	713	1	NE	ARG	833	1
O	GLU	713	1	CZ	ARG	833	1
N	GLU	714	1	NH1	ARG	833	1
CA	GLU	714	1	NH2	ARG	833	1
CB	GLU	714	1	N	ARG	834	1
CD	GLU	714	1	CA	ARG	834	1
OE1	GLU	714	1	C	ARG	834	1
OE2	GLU	714	1	O	ARG	834	1
CB	ALA	716	1	CB	ARG	834	1
N	LYS	717	1	CG	ARG	834	1
CA	LYS	717	1	CD	ARG	834	1
CB	LYS	717	1	NE	ARG	834	1
CD	LYS	717	1	CZ	ARG	834	1
CE	LYS	717	1	NH1	ARG	834	1
NZ	LYS	717	1	NH2	ARG	834	1
CE1	TYR	718	1	OD1	ASP	835	1
CZ	TYR	718	1	O	ASN	836	1
OH	TYR	718	1	CB	ASN	836	1
CB	LYS	720	1	CA	PRO	838	1
CG	LYS	720	1	O	PRO	838	1
CD	LYS	720	1	CB	PRO	838	1
C	LYS	720	1	CG	PRO	838	1
O	LYS	720	1	CD	PRO	838	1
CA	ARG	721	1	C	ALA	841	1
CG	ARG	721	1	CB	ALA	841	1
CD	ARG	721	1	CA	ASN	842	1
NE	ARG	721	1	CG	ASN	842	1
CZ	ARG	721	1	OD1	ASN	842	1
NH1	ARG	721	1	ND2	ASN	842	1
NH2	ARG	721	1	CA	THR	845	1
CB	ALA	724	1	CB	THR	845	1
O	ALA	724	1	OG1	THR	845	1
CB	ARG	728	1	CG2	THR	845	1
NE	ARG	728	1	CD1	LEU	848	1
NH1	ARG	728	1	NE	ARG	849	1
NH2	ARG	728	1	NH1	ARG	849	1
CG	LYS	732	1	NH2	ARG	849	1
NZ	LYS	732	1	CG2	ILE	878	1
O	LYS	732	1	CA	SER	879	1
CB	LYS	733	1	O	SER	879	1
CD	LYS	733	1	CB	SER	879	1
CE	LYS	733	1	OG	SER	879	1
NZ	LYS	733	1	O	VAL	882	1
N	ILE	734	1	CB	VAL	882	1
CB	ILE	734	1	CG1	VAL	882	1
CG2	ILE	734	1	CG2	VAL	882	1
CD1	ILE	734	1	CA	ILE	883	1
N	HIS	735	1	N	THR	884	1
ND1	HIS	735	1	C	THR	884	1
CG	HIS	735	1	O	THR	884	1
CB	HIS	735	1	CB	THR	884	1
NE2	HIS	735	1	OG1	THR	884	1
CD2	HIS	735	1	CG2	THR	884	1
CE1	HIS	735	1	CA	LYS	885	1
O	HIS	735	1	N	GLU	886	1
CA	ILE	736	1	CB	GLU	886	1
N	THR	737	1	CG	GLU	886	1
CB	THR	737	1	CD	GLU	886	1
OG1	THR	737	1	OE1	GLU	886	1
CG2	THR	737	1	OE2	GLU	886	1
NH1	ARG	742	1	CA	ALA	891	1
CB	THR	744	1	CB	ALA	891	1
CG2	THR	744	1	N	SER	892	1
CB	CYS	747	1	CA	SER	892	1
SG	CYS	747	1	CB	SER	892	1
CD	ARG	749	1	CB	ARG	908	1
NE	ARG	749	1	CG	ARG	908	1
NH2	ARG	749	1	CD	ARG	908	1
CA	GLU	750	1	NH1	ARG	908	1
CB	GLU	750	1	NH2	ARG	908	1
OE1	GLU	750	1	CG	LYS	909	1
NE	ARG	762	1	CD	LYS	909	1
CZ	ARG	762	1	CE	LYS	909	1
NH2	ARG	762	1	NZ	LYS	909	1
CD	ARG	765	1	O	PRO	912	1
NH1	ARG	765	1	CB	PRO	912	1
NH2	ARG	765	1	CG	PRO	912	1
CB	TYR	766	1	O	GLY	913	1
CG	TYR	766	1	CA	SER	914	1
CD1	TYR	766	1	C	SER	914	1
CD2	TYR	766	1	O	SER	914	1
CE1	TYR	766	1	CB	SER	914	1
CE2	TYR	766	1	OG	SER	914	1
CZ	TYR	766	1	N	ALA	915	1
OH	TYR	766	1	CA	ALA	915	1
C	TYR	766	1	C	ALA	915	1
O	TYR	766	1	O	ALA	915	1
CA	GLU	767	1	CB	ALA	915	1
CG	GLU	767	1	CA	PRO	916	1
CD	GLU	767	1	O	PRO	916	1
OE1	GLU	767	1	CG	PRO	916	1
OE2	GLU	767	1	CD	PRO	916	1
O	GLU	767	1	N	SER	917	1
CB	LYS	769	1	CA	SER	917	1
CG	LYS	769	1	CB	SER	917	1
CD	LYS	769	1	OG	SER	917	1
CE	LYS	769	1	O	LEU	918	1
NZ	LYS	769	1	CB	LEU	918	1
O	LYS	769	1	CD1	LEU	918	1
CA	GLY	770	1	CD2	LEU	918	1
C	GLY	770	1	N	GLY	919	1
O	GLY	770	1	CA	GLY	919	1
N	LEU	771	1	C	GLY	919	1
CD2	LEU	771	1	O	GLY	919	1
CB	HIS	772	1	N	ASP	920	1
NE2	HIS	772	1	CA	ASP	920	1
CD2	HIS	772	1	CB	ASP	920	1
CE1	HIS	772	1	CG	ASP	920	1
CA	LYS	773	1	OD1	ASP	920	1
CB	LYS	773	1	OD2	ASP	920	1
CG	LYS	773	1	N	ARG	921	1
CD	LYS	773	1	CA	ARG	921	1
CE	LYS	773	1	O	ARG	921	1
NZ	LYS	773	1	CB	ARG	921	1
C	LYS	773	1	CG	ARG	921	1
O	LYS	773	1	CD	ARG	921	1
CA	VAL	774	1	NE	ARG	921	1
CG1	VAL	774	1	CZ	ARG	921	1
CG2	VAL	774	1	NH1	ARG	921	1
CA	LYS	776	1	NH2	ARG	921	1
CB	LYS	776	1	CB	PRO	923	1
CG	LYS	776	1	CG	PRO	923	1
CD	LYS	776	1	CD	PRO	923	1
CE	LYS	776	1	CG	ASP	941	1
NZ	LYS	776	1	OD1	ASP	941	1
C	LYS	776	1	OD2	ASP	941	1
O	LYS	776	1	CB	PRO	942	1
N	LYS	777	1	CG	PRO	942	1
CA	LYS	777	1	CD	PRO	942	1
CB	LYS	777	1	N	LEU	943	1
CG	LYS	777	1	CA	LEU	943	1
CD	LYS	777	1	CB	LEU	943	1
CE	LYS	777	1	CG	LEU	943	1
NZ	LYS	777	1	CD1	LEU	943	1
O	LYS	777	1	CD2	LEU	943	1
CG	LYS	778	1	CD1	PHE	944	1
CD	LYS	778	1	CD2	PHE	944	1
CE	LYS	778	1	CE1	PHE	944	1
NZ	LYS	778	1	CE2	PHE	944	1
CB	LEU	779	1	CZ	PHE	944	1
CD1	LEU	779	1	CD1	LEU	946	1
CD2	LEU	779	1	O	VAL	256	2
N	SER	780	1	CG1	VAL	256	2
CA	SER	780	1	O	ASP	259	2
CB	SER	780	1	CG	ASP	259	2
OG	SER	780	1	OD1	ASP	259	2
CA	ALA	781	1	OD2	ASP	259	2
CB	ALA	781	1	CG1	VAL	261	2
N	ALA	782	1	ND2	ASN	264	2
CB	ALA	782	1	CA	PRO	299	2
N	VAL	783	1	CB	PRO	299	2
CG1	VAL	783	1	O	PRO	300	2
CG1	VAL	785	1	CB	PRO	300	2
CG2	VAL	785	1	CG	PRO	300	2
CA	GLU	790	1	CD	PRO	300	2
CB	GLU	790	1	CA	GLU	301	2
OE1	GLU	790	1	CB	GLU	301	2
O	GLU	790	1	CG	GLU	301	2
CB	LYS	792	1	OE1	GLU	301	2
CD	LYS	792	1	O	GLN	305	2
NZ	LYS	792	1	CG	GLN	305	2
N	ARG	793	1	CD	GLN	305	2
CA	ARG	793	1	OE1	GLN	305	2
CB	ARG	793	1	NE2	GLN	305	2
CG	ARG	793	1	CE	MET	527	2
NE	ARG	793	1	O	VAL	530	2
CZ	ARG	793	1	CG1	VAL	530	2
NH1	ARG	793	1	CA	ASN	531	2
NH2	ARG	793	1	CB	VAL	533	2
CB	LYS	795	1	CG1	VAL	533	2
CG	LYS	795	1	N	GLU	534	2
CE	LYS	795	1	CA	GLU	534	2
C	LYS	795	1	CB	GLU	534	2
O	LYS	795	1	CG	GLU	534	2
CA	ASN	796	1	CD	GLU	534	2
CB	ASN	796	1	OE1	GLU	534	2
CG	ASN	796	1	OE2	GLU	534	2
OD1	ASN	796	1	C	ARG	537	2
ND2	ASN	796	1	O	ARG	537	2
O	ASN	796	1	CB	ARG	537	2
CG	MET	797	1	CD	ARG	537	2
SD	MET	797	1	NH1	ARG	537	2
CE	MET	797	1	CA	VAL	538	2
CG	GLU	798	1	O	VAL	538	2
CD	GLU	798	1	CG1	VAL	538	2
OE1	GLU	798	1	CG2	VAL	538	2
OE2	GLU	798	1	C	THR	539	2
CA	VAL	799	1	O	THR	539	2
CB	VAL	799	1	CA	GLY	540	2
CG1	VAL	799	1	CA	GLN	558	2
CG2	VAL	799	1	O	GLN	558	2
N	LEU	800	1	CB	GLN	558	2
CA	LEU	800	1	CG	GLN	558	2
CB	LEU	800	1	NE2	GLN	558	2
CD1	LEU	800	1	CA	ARG	561	2
CD2	LEU	800	1	C	ARG	561	2
CE1	TYR	801	1	O	ARG	561	2
CE2	TYR	801	1	CB	ARG	561	2
OH	TYR	801	1	CG	ARG	561	2
CB	ASP	802	1	CD	ARG	561	2
CG	ASP	802	1	NH1	ARG	561	2
OD1	ASP	802	1	CG	GLN	562	2
OD2	ASP	802	1	OE1	GLN	562	2
CA	SER	803	1	CB	MET	564	2
CB	SER	803	1	CE1	HIS	565	2
OG	SER	803	1	NE2	HIS	565	2
C	SER	803	1	C	GLN	658	2
O	SER	803	1	CB	GLN	658	2
CA	LEU	804	1	CA	ILE	659	2
CG	LEU	804	1	CG1	ILE	659	2
CD1	LEU	804	1	CG2	ILE	659	2
CD2	LEU	804	1	O	ASN	662	2
OE1	GLN	805	1	CB	ASN	662	2
NE2	GLN	805	1	CG	ASN	662	2
CB	LEU	806	1	OD1	ASN	662	2
CD1	LEU	806	1	ND2	ASN	662	2
CD2	LEU	806	1	OG	SER	665	2
CB	ALA	807	1	CA	ALA	666	2
CA	LYS	809	1	O	ALA	666	2
CB	LYS	809	1	CB	ALA	666	2
CG	LYS	809	1	CB	ARG	669	2
CD	LYS	809	1	CG	ARG	669	2
CE	LYS	809	1	CD	ARG	669	2
NZ	LYS	809	1	NE	ARG	669	2
O	LYS	809	1	CZ	ARG	669	2
CA	CYS	810	1	NH2	ARG	669	2
CB	CYS	810	1	CD	GLU	673	2
SG	CYS	810	1	OE1	GLU	673	2
O	CYS	810	1	OE2	GLU	673	2
CD2	LEU	812	1	CD2	LEU	686	2
CA	ASN	813	1	NE	ARG	689	2
CB	ASN	813	1	CZ	ARG	689	2
CG	ASN	813	1	NH1	ARG	689	2
OD1	ASN	813	1	NH2	ARG	689	2
ND2	ASN	813	1	CD2	TYR	104	3
C	ASN	813	1	CE2	TYR	104	3
O	ASN	813	1	CA	GLY	106	3
N	SER	814	1	C	GLY	106	3
CA	SER	814	1	O	GLY	106	3
CB	SER	814	1	CG	PRO	107	3
OG	SER	814	1	CD	PRO	107	3
O	SER	814	1	N	ALA	108	3
CB	TYR	816	1	O	ALA	108	3
CD2	TYR	816	1	CB	ALA	108	3
CE2	TYR	816	1	O	PRO	116	3
N	GLY	817	1	CB	PRO	116	3
CA	GLY	817	1	CG	PRO	116	3
C	GLY	817	1	CA	PRO	117	3
O	GLY	817	1	O	SER	121	3
N	TYR	818	1	CA	VAL	122	3
CA	TYR	818	1	O	VAL	122	3
CB	MET	820	1	CB	VAL	122	3
CG	MET	820	1	CG1	VAL	122	3
CE	MET	820	1	CD	ARG	126	3
C	MET	820	1	NH1	ARG	126	3
O	MET	820	1	ND1	HIS	140	3
N	ARG	821	1	CD2	HIS	140	3
CA	ARG	821	1	CE1	HIS	140	3
CB	ARG	821	1	NE2	HIS	140	3
CG	ARG	821	1	ND1	HIS	142	3
CD	ARG	821	1	CE1	HIS	142	3
NE	ARG	821	1	CB	ALA	274	3
CZ	ARG	821	1	CA	LEU	275	3
NH1	ARG	821	1	C	LEU	275	3
NH2	ARG	821	1	O	LEU	275	3
O	ARG	821	1	N	ARG	276	3
N	LYS	822	1	O	ARG	276	3
CA	LYS	822	1	CB	ARG	276	3
CB	LYS	822	1	CD	ARG	276	3
CG	LYS	822	1	NH1	ARG	276	3
CD	LYS	822	1	O	GLU	279	3
CE	LYS	822	1	CB	GLU	279	3
NZ	LYS	822	1	CG	GLU	279	3
C	LYS	822	1	OE1	GLU	279	3
O	LYS	822	1	N	LYS	280	3
N	GLY	823	1	CA	LYS	280	3
CA	GLY	823	1	CG	LYS	280	3
NE	ARG	825	1	CE	LYS	280	3
NH2	ARG	825	1	CB	ALA	281	3
O	ARG	825	1	CG2	THR	282	3
CA	TRP	826	1	C	GLU	287	3
CD1	TRP	826	1	O	GLU	287	3
NE1	TRP	826	1	CB	GLU	287	3
N	TYR	827	1	CG	GLU	287	3
CB	TYR	827	1	OE2	GLU	287	3
CD1	TYR	827	1	CA	ALA	288	3
CD2	TYR	827	1	CB	ASP	289	3
CE1	TYR	827	1	CG	ASP	289	3
CE2	TYR	827	1	OD1	ASP	289	3
CZ	TYR	827	1	OD2	ASP	289	3
OH	TYR	827	1	CG1	VAL	424	3
O	TYR	827	1	CG2	VAL	424	3
CA	SER	828	1	CB	PRO	153	4
CB	SER	828	1	CG	PRO	153	4
OG	SER	828	1	CD	PRO	153	4
N	MET	829	1	CA	GLY	155	4
CB	MET	829	1	CA	GLY	157	4
SD	MET	829	1	C	GLY	157	4
CE	MET	829	1	O	GLY	157	4
CG	GLU	830	1	CA	PRO	158	4
CD	GLU	830	1	O	PRO	158	4
OE1	GLU	830	1	CB	PRO	158	4
OE2	GLU	830	1	CG	PRO	158	4
SG	CYS	836	1	CD	PRO	158	4
OE1	GLU	858	1	C	ASP	163	4
OE2	GLU	858	1	O	ASP	163	4
N	ASP	860	1	CB	ASP	163	4
CB	ASP	860	1	CG	ASP	163	4
CG	ASP	860	1	OD1	ASP	163	4
OD1	ASP	860	1	CA	LEU	164	4
OD2	ASP	860	1	CG	LEU	164	4
O	ASP	860	1	CD1	LEU	164	4
CB	THR	861	1	CB	GLU	167	4
OG1	THR	861	1	CG	GLU	167	4
CG2	THR	861	1	OE1	GLU	167	4
CG	ASP	862	1	CG1	ILE	172	4
OD1	ASP	862	1	CD1	ILE	172	4
OD2	ASP	862	1	CG1	VAL	190	4
CA	GLY	863	1	CG2	VAL	190	4
C	GLY	863	1	CD1	LEU	210	4
O	GLY	863	1	CD2	LEU	210	4
CD1	TRP	865	1	CD1	ILE	212	4
NE1	TRP	865	1	NE	ARG	232	4
CZ2	TRP	865	1	NH1	ARG	232	4
CB	GLU	874	1	NH2	ARG	232	4
C	GLU	874	1	C	ALA	234	4
O	GLU	874	1	O	ALA	234	4
CB	ASN	875	1	CB	ALA	234	4
ND2	ASN	875	1	CA	GLY	235	4
CG1	VAL	877	1	O	GLY	235	4
CG2	VAL	877	1	CA	GLY	237	4
O	VAL	883	1	N	THR	238	4
CA	LYS	884	1	OG1	THR	238	4
CB	LYS	884	1	O	ALA	899	5
CG	LYS	884	1	C	GLU	902	5
NZ	LYS	884	1	O	GLU	902	5
N	LYS	885	1	CB	GLU	902	5
CA	LYS	885	1	OE1	GLU	902	5
CB	LYS	885	1	N	LEU	903	5
CG	LYS	885	1	CA	LEU	903	5
CD	LYS	885	1	CB	LEU	903	5
CE	LYS	885	1	CD1	LEU	903	5
NZ	LYS	885	1	CB	ARG	906	5
O	LYS	885	1	CD	ARG	906	5
CB	LYS	887	1	CA	MET	907	5
CG	LYS	887	1	CB	MET	907	5
CD	LYS	887	1	CG	MET	907	5
CE	LYS	887	1	NH2	ARG	910	5
O	LYS	887	1	NZ	LYS	931	5
CA	VAL	888	1	O	TYR	936	5
CG1	VAL	888	1	CA	MET	937	5
N	THR	889	1	O	MET	937	5
CA	THR	889	1	CG	MET	937	5
CB	THR	889	1	SD	MET	937	5
OG1	THR	889	1	CE	MET	937	5
CG2	THR	889	1	O	SER	939	5
O	THR	889	1	CB	SER	939	5
CA	ILE	890	1	OE2	GLU	940	5
CG1	ILE	890	1	CB	THR	585	6
CD1	ILE	890	1	OG1	THR	585	6
N	SER	891	1	C	VAL	586	6
CB	SER	891	1	O	VAL	586	6
OG	SER	891	1	CA	ILE	587	6
O	SER	891	1	CB	ILE	587	6
CD	PRO	893	1	CG2	ILE	587	6
CB	PRO	893	1	OE2	GLU	588	6
CG	PRO	893	1	O	ARG	725	6
N	GLY	894	1	CB	ARG	725	6
CA	GLY	894	1	CG	ARG	725	6
C	GLY	894	1	NE	ARG	725	6
N	ALA	895	1	CZ	ARG	725	6
CA	ALA	895	1	NH2	ARG	725	6
CB	ALA	895	1	CG2	ILE	728	6
ND2	ASN	898	1	CA	GLU	729	6
OG	SER	928	1	CB	GLU	729	6
O	SER	928	1	CG	GLU	729	6
N	PHE	930	1	OE1	GLU	729	6
CB	PHE	930	1	CD	LYS	732	6
CG	PHE	930	1	NZ	LYS	732	6
CD1	PHE	930	1	CB	ARG	889	7
CD2	PHE	930	1	CD	ARG	889	7
CE1	PHE	930	1	NE	ARG	889	7
CE2	PHE	930	1	N	ALA	890	7
CZ	PHE	930	1	O	ALA	890	7
O	PHE	930	1	CB	ALA	890	7
O	PHE	931	1	O	SER	892	7
CA	GLU	932	1	CA	ASP	893	7
CB	GLU	932	1	OD1	ASP	893	7
CG	GLU	932	1	N	TYR	894	7
CD	GLU	932	1	O	TYR	894	7
OE1	GLU	932	1	CB	TYR	894	7
OE2	GLU	932	1	C	GLY	896	7
C	GLU	932	1	N	LYS	897	7
O	GLU	932	1	CA	LYS	897	7
N	VAL	933	1	CG	LYS	897	7
CB	VAL	933	1	O	VAL	901	7
CG1	VAL	933	1	CG1	VAL	901	7
CG2	VAL	933	1	CA	GLU	902	7
C	VAL	933	1	CB	GLU	905	7
O	VAL	933	1	OE1	GLU	905	7
N	ASP	934	1	CG	ARG	906	7
CA	ASP	934	1	NE	ARG	906	7
CB	ASP	934	1	CZ	ARG	906	7
CG	ASP	934	1	NH2	ARG	906	7
OD1	ASP	934	1	CA	ARG	195	8
OD2	ASP	934	1	N	GLU	196	8
N	GLY	935	1	CB	GLU	196	8
CA	GLY	935	1	CG	GLU	196	8
C	GLY	935	1	O	GLY	203	8
O	GLY	935	1	O	HIS	204	8
N	PRO	936	1	CA	PRO	206	8
CD	PRO	936	1	CB	PRO	206	8
O	PRO	936	1	O	GLU	566	8
CA	TYR	937	1	CB	GLU	566	8
CD1	TYR	937	1	CD	GLU	566	8
CE1	TYR	937	1	OE1	GLU	566	8
CZ	TYR	937	1	OE2	GLU	566	8
OH	TYR	937	1	O	GLY	567	8
CB	PRO	943	1	CG	LEU	568	8
CG	PRO	943	1	CD1	LEU	568	8
O	ALA	944	1	CD2	LEU	568	8
CA	SER	945	1	CD	ARG	652	8
CB	SER	945	1	NE	ARG	652	8
N	LYS	946	1	CZ	ARG	652	8
CB	LYS	946	1	NH2	ARG	652	8
CD	LYS	946	1	CD1	LEU	655	8
CE	LYS	946	1	CB	PRO	84	9
NZ	LYS	946	1	CG	PRO	84	9
N	GLU	947	1	CG	PRO	85	9
CB	GLU	947	1	CD	PRO	85	9
OE1	GLU	947	1	CB	LEU	87	9
CG	LYS	950	1	CD1	LEU	87	9
CD	LYS	950	1	CD2	LEU	87	9
CE	LYS	950	1	CB	GLU	92	9
NZ	LYS	950	1	OE1	GLU	92	9
O	LYS	951	1	O	PRO	93	9
CA	LEU	952	1	CA	LEU	94	9
CB	LEU	952	1	CD2	LEU	94	9
CG	LEU	952	1	CB	THR	131	9
CD2	LEU	952	1	CG2	THR	131	9
N	LYS	953	1	CG	GLU	133	9
CB	LYS	953	1	OE2	GLU	133	9
CD	LYS	953	1	CB	PHE	135	9
CE	LYS	953	1	CD2	PHE	135	9
NZ	LYS	953	1	CE2	PHE	135	9
O	LYS	953	1	CD1	LEU	286	9
CA	LYS	954	1	CD2	LEU	286	9
CB	LYS	954	1	O	SER	604	10
CG	LYS	954	1	CB	SER	604	10
CD	LYS	954	1	CB	SER	605	10
CE	LYS	954	1	OG	SER	609	10
NZ	LYS	954	1	SD	MET	612	10
O	LYS	954	1	CA	GLU	661	10
CG	ARG	955	1	OE1	GLU	661	10
CD	ARG	955	1	CB	LEU	664	10
NE	ARG	955	1	CD2	LEU	664	10
CZ	ARG	955	1	NH2	ARG	667	10
NH1	ARG	955	1	CE	LYS	668	10
NH2	ARG	955	1	NZ	LYS	668	10
CE2	TYR	956	1	O	PRO	789	10
OH	TYR	956	1	CB	PRO	789	10
CA	ASN	960	1	CG	PRO	789	10
CB	ASN	960	1	N	ARG	791	10
CG	ASN	960	1	CB	ARG	791	10
OD1	ASN	960	1	CG2	ILE	95	11
ND2	ASN	960	1	CD1	ILE	95	11
N	GLU	961	1	CB	ASP	132	11
CB	GLU	961	1	OD1	ASP	132	11
CG	GLU	961	1	CB	TRP	265	11
CD	GLU	961	1	CG	TRP	265	11
OE1	GLU	961	1	CD1	TRP	265	11
OE2	GLU	961	1	CD2	TRP	265	11
N	ASP	962	1	NE1	TRP	265	11
CG	ASP	962	1	CE2	TRP	265	11
OD1	ASP	962	1	CE3	TRP	265	11
OD2	ASP	962	1	CZ2	TRP	265	11
CB	SER	964	1	CZ3	TRP	265	11
OG	SER	964	1	CH2	TRP	265	11
CB	LEU	965	1	O	PRO	303	11
CD1	LEU	965	1	CA	TRP	304	11
CD2	LEU	965	1	CD1	TRP	304	11
O	LEU	965	1	CB	ARG	306	11
CA	ALA	966	1	CD	ARG	306	11
CB	ALA	966	1	NE	ARG	306	11
O	ALA	966	1	CZ	ARG	306	11
CA	GLU	967	1	NH1	ARG	306	11
CG	GLU	967	1	NH2	ARG	306	11
CD	GLU	967	1	O	ILE	307	11
OE1	GLU	967	1	CA	ALA	308	11
OE2	GLU	967	1	CA	LEU	839	12
N	LEU	968	1	O	LEU	839	12
CB	LEU	968	1	CD1	LEU	839	12
CG	LEU	968	1	C	ASN	842	12
CD1	LEU	968	1	O	ASN	842	12
O	LEU	968	1	CB	ASN	842	12
CB	LYS	969	1	ND2	ASN	842	12
CG	LYS	969	1	N	LEU	843	12
CD	LYS	969	1	CA	LEU	843	12
CE	LYS	969	1	CB	LEU	843	12
NZ	LYS	969	1	CE1	HIS	863	12
N	GLY	970	1	NE2	HIS	863	12
CA	GLY	970	1	CG1	VAL	867	12
C	GLY	970	1	CG2	VAL	867	12
O	GLY	970	1	CD1	ILE	876	12
CD1	PHE	971	1	CG	GLN	880	12
CE1	PHE	971	1	NE2	GLN	880	12
O	PHE	971	1	CG	ASP	88	13
CG	GLU	972	1	OD1	ASP	88	13
OE1	GLU	972	1	OD2	ASP	88	13
OE2	GLU	972	1	CB	PRO	89	13
CB	VAL	973	1	CG	PRO	89	13
CG1	VAL	973	1	CD	PRO	89	13
O	VAL	973	1	CG	GLN	90	13
N	LYS	974	1	NE2	GLN	90	13
CA	LYS	974	1	CA	ALA	274	13
CB	LYS	974	1	CB	ALA	274	13
CG	LYS	974	1	N	LEU	275	13
CD	LYS	974	1	NH1	ARG	276	13
CE	LYS	974	1	NH2	ARG	276	13
NZ	LYS	974	1	CG2	ILE	804	14
O	LYS	974	1	CD1	ILE	804	14
CA	ARG	975	1	CB	ARG	808	14
CB	ARG	975	1	CG	ARG	808	14
CD	ARG	975	1	CD	ARG	808	14
NE	ARG	975	1	NE	ARG	808	14
CZ	ARG	975	1	O	GLY	828	14
NH1	ARG	975	1	CA	LEU	829	14
NH2	ARG	975	1	CB	LEU	829	14
O	ARG	975	1	CD1	LEU	829	14
N	ARG	976	1	CD2	LEU	829	14
CA	ARG	976	1	N	GLU	830	14
CB	ARG	976	1	CB	GLU	830	14
CG	ARG	976	1	CD	GLU	830	14
CD	ARG	976	1	OE1	GLU	830	14
NE	ARG	976	1	OE2	GLU	830	14
CZ	ARG	976	1	CG1	VAL	844	14
NH1	ARG	976	1	CG2	VAL	844	14
NH2	ARG	976	1	CD	LYS	964	14
O	ARG	976	1	NZ	LYS	964	14
N	GLY	977	1	CA	PRO	965	14
CA	GLY	977	1	O	PRO	965	14
C	GLY	977	1	CB	PRO	965	14
O	GLY	977	1	CB	ARG	968	14
N	GLU	978	1	CG	ARG	968	14
CD	GLU	978	1	NE	ARG	968	14
OE1	GLU	978	1	CG2	ILE	969	14
OE2	GLU	978	1	CH2	TRP	79	15
O	GLU	978	1	NH1	ARG	81	15
N	LEU	979	1	CD	PRO	82	15
CB	LEU	979	1	O	GLU	133	15
CB	GLN	980	1	CA	GLY	134	15
CG	GLN	980	1	O	GLY	134	15
CD	GLN	980	1	O	PRO	309	15
OE1	GLN	980	1	CB	PRO	309	15
NE2	GLN	980	1	CG	PRO	309	15
CB	ILE	982	1	CG	ARG	311	15
CG1	ILE	982	1	NE	ARG	311	15
CG2	ILE	982	1	NH2	ARG	311	15
CD1	ILE	982	1	CG	ARG	343	15
CB	LYS	983	1	CD	ARG	343	15
CE	LYS	983	1	NH1	ARG	343	15
NZ	LYS	983	1	N	PRO	77	16
C	LYS	983	1	CA	PRO	77	16
N	ILE	984	1	O	PRO	77	16
CA	ILE	984	1	CD	ARG	78	16
NE2	GLN	986	1	NH1	ARG	78	16
OG	SER	987	1	CB	LEU	353	16
CB	ASP	1026	1	CD1	LEU	353	16
CG	ASP	1026	1	CD2	LEU	355	16
OD1	ASP	1026	1	CG	LYS	367	16
OD2	ASP	1026	1	CG	GLN	369	16
C	ASP	1026	1	CD	GLN	369	16
O	ASP	1026	1	OE1	GLN	369	16
CA	SER	1027	1	O	ALA	380	16
CB	SER	1027	1	CB	ALA	380	16
OG	SER	1027	1	OG1	THR	383	16
O	SER	1027	1	CA	PHE	384	16
CB	PHE	1030	1	CB	PHE	384	16
CD2	PHE	1030	1	CD1	PHE	384	16
CB	GLU	1031	1	CB	LYS	591	17
CG	GLU	1031	1	CD	LYS	591	17
CD	GLU	1031	1	NZ	LYS	591	17
OE1	GLU	1031	1	N	GLY	592	17
OE2	GLU	1031	1	O	LEU	803	17
O	GLU	1031	1	CA	ILE	804	17
CB	SER	1034	1	O	ILE	804	17
OG	SER	1034	1	CG1	ILE	804	17
C	SER	1034	1	CG2	ILE	804	17
O	SER	1034	1	CB	SER	805	17
CA	GLU	1035	1	CA	ARG	968	17
OE1	GLU	1035	1	CD	ARG	968	17
OE2	GLU	1035	1	NE	ARG	968	17
N	ASN	1036	1	CZ	ARG	968	17
CB	ASN	1036	1	NH1	ARG	968	17
CG	ASN	1036	1	CB	GLU	971	17
OD1	ASN	1036	1	CD	GLU	971	17
ND2	ASN	1036	1	OE2	GLU	971	17
CA	ARG	1037	1	CG	PRO	972	17
CB	ARG	1037	1	CD	PRO	972	17
CD	ARG	1037	1	CB	TYR	739	18
NE	ARG	1037	1	CD1	TYR	739	18
CZ	ARG	1037	1	CB	TYR	745	18
NH1	ARG	1037	1	CD1	TYR	745	18
NH2	ARG	1037	1	N	SER	746	18
N	SER	1038	1	CB	SER	746	18
CB	SER	1038	1	OG	SER	746	18
OG	SER	1038	1	N	THR	747	18
O	SER	1038	1	O	THR	747	18
CA	MET	1039	1	CB	THR	747	18
CG	MET	1039	1	OG1	THR	747	18
O	MET	1039	1	N	ALA	749	18
N	SER	1040	1	CB	ALA	749	18
CA	SER	1040	1	CA	PHE	763	18
CB	SER	1040	1	O	PHE	763	18
OG	SER	1040	1	CB	PHE	763	18
O	SER	1040	1	CD1	PHE	763	18
CA	ARG	1041	1	CG1	VAL	765	18
CB	ARG	1041	1	OE2	GLU	770	18
CG	ARG	1041	1	CD1	LEU	774	18
CD	ARG	1041	1	NH2	ARG	119	19
NE	ARG	1041	1	O	GLY	143	19
CZ	ARG	1041	1	CA	PHE	144	19
NH1	ARG	1041	1	CD1	PHE	144	19
NH2	ARG	1041	1	CE1	PHE	144	19
N	LYS	1042	1	N	ALA	145	19
CB	LYS	1042	1	O	ALA	145	19
CG	LYS	1042	1	CB	ALA	145	19
CD	LYS	1042	1	CD2	TYR	147	19
CE	LYS	1042	1	CE2	TYR	147	19
NZ	LYS	1042	1	CZ	ARG	211	19
CB	GLU	1044	1	NH1	ARG	211	19
CG	GLU	1044	1	NH2	ARG	211	19
CD	GLU	1044	1	CG2	THR	213	19
OE2	GLU	1044	1	CZ2	TRP	292	19
O	GLU	1044	1	CH2	TRP	292	19
CA	ASP	1045	1	O	ILE	407	20
CB	ASP	1045	1	CG2	ILE	407	20
CG	ASP	1045	1	CB	ALA	410	20
OD1	ASP	1045	1	N	GLN	411	20
OD2	ASP	1045	1	CA	GLN	411	20
C	ASP	1045	1	CB	GLN	411	20
O	ASP	1045	1	CD	GLN	411	20
CA	TYR	1046	1	OE1	GLN	411	20
CD1	TYR	1046	1	NE2	GLN	411	20
CE1	TYR	1046	1	CA	LYS	414	20
OH	TYR	1046	1	C	VAL	415	20
N	GLY	1047	1	O	VAL	415	20
CA	GLY	1047	1	CA	GLN	416	20
O	GLY	1047	1	CB	PRO	419	20
CA	GLU	1048	1	CG	PRO	419	20
CB	GLU	1048	1	CD	PRO	419	20
CD	GLU	1048	1	O	SER	429	20
OE1	GLU	1048	1	ND2	ASN	430	20
OE2	GLU	1048	1	CA	ALA	246	21
C	GLU	1048	1	N	ASN	247	21
O	GLU	1048	1	O	ASN	247	21
N	GLN	1049	1	CB	ASN	247	21
CA	GLN	1049	1	CG1	VAL	556	21
CB	GLN	1049	1	CG2	VAL	556	21
CG	GLN	1049	1	CD1	LEU	559	21
CD	GLN	1049	1	CD2	LEU	560	21
OE1	GLN	1049	1	O	MET	570	21
NE2	GLN	1049	1	CB	MET	570	21
N	LYS	1050	1	SD	MET	570	21
CB	LYS	1050	1	CE	MET	570	21
CG	LYS	1050	1	O	PRO	571	21
CD	LYS	1050	1	CA	VAL	572	21
CE	LYS	1050	1	CB	VAL	572	21
NZ	LYS	1050	1	CG2	VAL	572	21
O	LYS	1050	1	CE2	PHE	703	21
CA	SER	1051	1	CZ	PHE	703	21
CB	SER	1051	1	CD	LYS	710	21
OG	SER	1051	1	CE	LYS	710	21
N	THR	1052	1	NZ	LYS	710	21
OG1	THR	1052	1	CB	LEU	711	21
CG2	THR	1052	1	CD1	LEU	711	21
N	SER	1053	1	CD2	LEU	711	21
CB	SER	1053	1	N	ARG	81	22
OG	SER	1053	1	CB	ARG	81	22
CG1	ILE	1054	1	CG	ARG	81	22
CD1	ILE	1054	1	CD	ARG	81	22
CD1	LEU	1060	1	OG	SER	136	22
CD2	LEU	1060	1	O	GLN	283	22
CG	GLN	1067	1	CB	GLN	283	22
NE2	GLN	1067	1	CG	GLN	285	22
O	GLN	1067	1	CD	GLN	285	22
CE	MET	1068	1	OE1	GLN	285	22
O	MET	1068	1	O	ARG	386	22
CG	LYS	1070	1	O	ILE	387	22
CE	LYS	1070	1	CB	ASP	389	22
NZ	LYS	1070	1	OD2	ASP	389	22
N	ASP	1071	1	O	ALA	613	23
CB	ASP	1071	1	CA	HIS	614	23
CG	ASP	1071	1	C	HIS	614	23
OD2	ASP	1071	1	O	HIS	614	23
O	ASP	1071	1	CB	ASN	615	23
N	ALA	1072	1	CG1	ILE	638	23
CB	ALA	1072	1	CG2	ILE	638	23
C	ALA	1072	1	CD1	ILE	638	23
O	ALA	1072	1	O	VAL	647	23
CA	GLY	1073	1	CA	LYS	648	23
C	GLY	1073	1	CG	LYS	648	23
O	GLY	1073	1	CD	LYS	648	23
CA	LEU	1074	1	CE	LYS	648	23
CB	LEU	1074	1	N	THR	649	23
CD1	LEU	1074	1	OG1	THR	649	23
N	SER	1075	1	CG2	THR	649	23
CB	SER	1075	1	OE2	GLU	959	24
OG	SER	1075	1	CB	ALA	963	24
O	SER	1075	1	CD2	LEU	967	24
N	ARG	1077	1	CA	GLU	980	24
CB	ARG	1077	1	CB	GLU	980	24
CG	ARG	1077	1	CG	GLU	980	24
CD	ARG	1077	1	OE1	GLU	980	24
NE	ARG	1077	1	CB	LEU	983	24
CZ	ARG	1077	1	CG	LEU	983	24
NH1	ARG	1077	1	CD1	LEU	983	24
NH2	ARG	1077	1	OD1	ASN	874	25
O	ARG	1077	1	ND2	ASN	874	25
OH	TYR	1078	1	CA	SER	949	25
CD1	ILE	1080	1	C	SER	949	25
CB	PRO	1088	1	O	SER	949	25
CG	PRO	1088	1	CB	SER	949	25
CG1	VAL	1089	1	OG	SER	949	25
CG2	VAL	1089	1	O	LEU	950	25
OG1	THR	1090	1	CA	PRO	951	25
CG2	THR	1090	1	N	ILE	952	25
CG	GLU	1091	1	CG1	ILE	952	25
OE2	GLU	1091	1	CG2	ILE	952	25
CB	PRO	1095	1	OG1	THR	150	26
CB	LEU	1096	1	O	PRO	151	26
CD1	LEU	1096	1	CG	PRO	151	26
CD2	LEU	1096	1	O	ALA	152	26
N	ALA	1097	1	CA	PRO	153	26
CA	ALA	1097	1	CG	PRO	153	26
CB	ALA	1097	1	CD	PRO	154	26
CB	PHE	1099	1	O	GLY	237	26
C	PHE	1099	1	CA	THR	238	26
O	PHE	1099	1	CG2	THR	238	26
N	GLN	1100	1	CB	ALA	242	26
CA	GLN	1100	1	CE2	TYR	593	27
CG	GLN	1100	1	OH	TYR	593	27
CD	GLN	1100	1	CA	ASP	595	27
NE2	GLN	1100	1	CB	ASP	595	27
CD1	ILE	1124	1	CB	PRO	800	27
CD1	TYR	1132	1	CG	PRO	800	27
CE1	TYR	1132	1	O	LEU	851	27
OH	TYR	1132	1	CA	LEU	852	27
O	TYR	1132	1	O	LEU	852	27
CB	GLU	1135	1	CG	ARG	855	27
OE1	GLU	1135	1	OE1	GLN	97	28
C	GLU	1135	1	NE2	GLN	97	28
O	GLU	1135	1	CD1	LEU	99	28
CA	ARG	1136	1	CB	ILE	307	28
CB	ARG	1136	1	CG2	ILE	307	28
CG	ARG	1136	1	CD1	ILE	307	28
CD	ARG	1136	1	O	ALA	308	28
NE	ARG	1136	1	CG	LEU	310	28
CZ	ARG	1136	1	CD1	LEU	310	28
NH1	ARG	1136	1	CB	TRP	344	28
NH2	ARG	1136	1	CG	TRP	344	28
O	ARG	1136	1	CD1	TRP	344	28
CB	SER	1139	1	NE1	TRP	344	28
OG	SER	1139	1	C	LEU	529	28
N	ALA	1140	1	CB	LEU	529	28
CA	ALA	1140	1	CD1	LEU	529	28
CB	ALA	1140	1	CD2	LEU	529	28
CB	LYS	1143	1	CA	VAL	530	28
CG	LYS	1143	1	CG2	VAL	533	28
CD	LYS	1143	1	CE	MET	161	29
CE	LYS	1143	1	CA	GLN	165	29
NZ	LYS	1143	1	CG	GLN	165	29
CG1	ILE	1144	1	OE1	GLN	165	29
CD1	ILE	1144	1	CB	LEU	168	29
ND1	HIS	182	2	CD2	LEU	168	29
CE1	HIS	182	2	CA	ALA	189	29
O	HIS	182	2	CB	ALA	189	29
N	SER	184	2	N	VAL	190	29
CB	SER	184	2	CG1	VAL	190	29
CB	ASP	185	2	O	TRP	79	30
OD2	ASP	185	2	CE3	TRP	79	30
CE1	TYR	187	2	CZ3	TRP	79	30
CE2	TYR	187	2	CB	ARG	311	30
CZ	TYR	187	2	CG	ARG	311	30
OH	TYR	187	2	CD	ARG	311	30
CA	THR	188	2	NH1	ARG	311	30
CB	THR	188	2	C	GLY	341	30
OG1	THR	188	2	O	GLY	341	30
CG2	THR	188	2	N	LEU	342	30
C	THR	188	2	CA	LEU	342	30
O	THR	188	2	C	LEU	342	30
N	ALA	189	2	O	LEU	342	30
CB	ALA	189	2	N	ARG	343	30
O	ALA	189	2	CG	ARG	343	30
CG	LEU	190	2	CB	PHE	350	30
CD1	LEU	190	2	CD1	LEU	351	30
CD2	LEU	190	2	CG	MET	388	30
CB	SER	193	2	CE	MET	388	30
CG1	VAL	194	2	O	PHE	481	31
O	VAL	194	2	CA	LEU	482	31
CA	LEU	195	2	O	LEU	482	31
CG	LEU	195	2	CB	LEU	482	31
CD1	LEU	195	2	CD2	LEU	482	31
CD2	LEU	195	2	CA	ARG	521	31
N	GLN	196	2	O	ARG	521	31
CA	GLN	196	2	CB	ARG	521	31
CB	GLN	196	2	NE	ARG	521	31
CG	GLN	196	2	NH2	ARG	521	31
CD	GLN	196	2	CG	GLU	524	31
OE1	GLN	196	2	OE2	GLU	524	31
NE2	GLN	196	2	CB	ARG	525	31
O	GLN	196	2	CG	ARG	525	31
O	ARG	197	2	NE	ARG	525	31
CA	GLY	198	2	CZ	ARG	525	31
C	GLY	198	2	NH2	ARG	525	31
O	GLY	198	2	CB	ALA	152	32
N	GLY	199	2	C	PRO	158	32
CA	GLY	199	2	O	PRO	158	32
N	VAL	200	2	CB	PRO	158	32
CG2	VAL	200	2	CA	GLU	159	32
O	VAL	200	2	CG	GLU	159	32
N	THR	202	2	OE2	GLU	159	32
CG2	THR	202	2	CG	LEU	192	32
CG	GLU	204	2	CD1	LEU	192	32
CD	GLU	204	2	CD2	LEU	192	32
OE1	GLU	204	2	CB	PRO	208	32
OE2	GLU	204	2	CD2	LEU	210	32
OE2	GLU	205	2	CA	VAL	861	33
O	GLU	205	2	CG2	VAL	861	33
O	THR	207	2	CB	ALA	864	33
CA	SER	208	2	CG	LEU	966	33
CB	SER	208	2	CD2	LEU	966	33
OG	SER	208	2	CD1	LEU	967	33
N	LYS	209	2	CB	PHE	970	33
O	LYS	209	2	CG	PHE	970	33
CA	LYS	210	2	CD1	PHE	970	33
CB	LYS	210	2	CD2	PHE	970	33
CG	LYS	210	2	CE1	PHE	970	33
CD	LYS	210	2	CE2	PHE	970	33
CE	LYS	210	2	CZ	PHE	970	33
NZ	LYS	210	2	CA	ALA	979	33
O	LYS	210	2	O	ALA	979	33
CA	ILE	211	2	CB	ALA	979	33
CB	GLU	137	3	CB	VAL	982	33
CG	GLU	137	3	CG1	VAL	982	33
CD	GLU	137	3	CG2	VAL	982	33
OE1	GLU	137	3	CA	GLN	379	34
OE2	GLU	137	3	O	GLN	379	34
CD2	LEU	139	3	CB	GLN	379	34
CB	HIS	144	3	CG	GLN	379	34
CD2	HIS	144	3	OE1	GLN	379	34
O	HIS	144	3	OG	SER	382	34
CA	LEU	145	3	CG2	THR	383	34
CD2	LEU	145	3	NH1	ARG	386	34
O	LEU	145	3	NH2	ARG	386	34
CA	GLY	147	3	C	THR	417	34
CE	LYS	149	3	O	THR	417	34
O	ARG	749	3	CB	THR	417	34
CA	ASN	751	3	CG2	THR	417	34
CB	ASN	751	3	CA	PHE	418	34
ND2	ASN	751	3	CA	GLY	324	35
CG	LEU	913	3	CD1	LEU	943	35
CD1	LEU	913	3	CD	GLU	947	35
CD2	LEU	913	3	OE1	GLU	947	35
CB	PRO	916	3	OE2	GLU	947	35
CG	PRO	916	3	CA	GLY	200	36
O	PRO	916	3	N	TYR	201	36
CD1	LEU	919	3	O	TYR	201	36
CD2	LEU	919	3	CD2	HIS	202	36
OH	TYR	921	3	NE2	HIS	202	36
CG	ASP	262	4	O	LEU	621	36
OD1	ASP	262	4	CA	LEU	622	36
OD2	ASP	262	4	CG	ARG	623	36
CB	LEU	263	4	CG2	THR	626	36
CG	LEU	263	4	CG1	VAL	312	37
CD1	LEU	263	4	CG2	VAL	312	37
CA	PHE	477	4	CD1	LEU	342	37
CD1	PHE	477	4	CD2	LEU	342	37
CE1	PHE	477	4	CE3	TRP	344	37
O	PHE	477	4	CZ3	TRP	344	37
CB	ALA	480	4	N	GLY	345	37
C	ALA	480	4	CA	GLY	345	37
O	ALA	480	4	N	GLU	346	37
N	LEU	481	4	O	GLU	346	37
CA	LEU	481	4	O	LEU	520	37
CB	LEU	481	4	CD2	LEU	520	37
CD1	LEU	481	4	CB	LEU	523	37
CB	THR	483	4	CD1	LEU	523	37
CG1	ILE	484	4	CD2	LEU	523	37
CD1	ILE	484	4	N	GLU	524	37
CE1	PHE	761	4	CB	GLU	524	37
CA	ARG	764	4	CD	GLU	524	37
CB	ARG	764	4	OE1	GLU	524	37
CG	ARG	764	4	OE2	GLU	524	37
CD	ARG	764	4	CA	LEU	871	38
NE	ARG	764	4	O	LEU	871	38
O	ARG	764	4	CB	LEU	871	38
CB	GLU	767	4	CD2	LEU	871	38
CG	GLU	767	4	CA	ASN	874	38
CE2	PHE	768	4	CG	ASN	874	38
CZ	PHE	768	4	ND2	ASN	874	38
CD2	LEU	804	4	N	ILE	876	38
NE2	HIS	808	4	O	ILE	876	38
CE1	HIS	808	4	CB	ILE	876	38
OE1	GLU	548	5	CG1	ILE	876	38
O	SER	549	5	CD1	LEU	881	38
O	VAL	551	5	CD2	LEU	881	38
CD1	PHE	552	5	CD1	ILE	952	38
CE1	PHE	552	5	CA	THR	954	38
CZ	PHE	552	5	CG2	THR	954	38
CD1	ILE	556	5	CB	TYR	957	38
O	PRO	557	5	CD1	PHE	603	39
CA	CYS	558	5	CE1	PHE	603	39
CB	CYS	558	5	CD2	LEU	606	39
SG	CYS	558	5	O	GLY	724	39
N	ARG	559	5	CB	MET	727	39
CG	ARG	559	5	N	ILE	728	39
CD	ARG	559	5	CA	ILE	728	39
NH1	ARG	855	5	CB	ILE	728	39
NH2	ARG	855	5	CG1	ILE	728	39
CB	LEU	999	5	CB	THR	731	39
CG	LEU	999	5	CG2	THR	731	39
CD2	LEU	999	5	O	THR	756	39
CB	LEU	1151	5	CA	ASP	757	39
C	LEU	1151	5	C	ASP	757	39
O	LEU	1151	5	O	ASP	757	39
CA	GLN	1152	5	N	SER	758	39
CB	GLN	1152	5	CA	SER	758	39
CG	GLN	1152	5	C	SER	758	39
NE2	GLN	1152	5	CG1	VAL	759	39
C	GLN	1152	5	CG2	VAL	759	39
O	GLN	1152	5	CD1	LEU	792	39
CB	GLN	1153	5	CG2	THR	539	40
CG	LYS	176	6	CB	LYS	554	40
CD	LYS	176	6	CE	LYS	554	40
CE	LYS	176	6	CA	VAL	555	40
NZ	LYS	176	6	CG2	VAL	555	40
O	LYS	176	6	OE1	GLN	558	40
CA	ASN	177	6	CD1	LEU	663	40
CB	ASN	177	6	O	SER	696	40
CG	ASN	177	6	CB	SER	696	40
OD1	ASN	177	6	OG	SER	699	40
O	ASN	177	6	CG2	VAL	700	40
O	GLN	180	6	CA	ASP	488	41
CA	ASP	181	6	N	VAL	489	41
N	HIS	182	6	CB	VAL	489	41
CB	HIS	182	6	CG2	VAL	489	41
O	HIS	182	6	CD1	ILE	493	41
CD1	LEU	190	6	NH2	ARG	507	41
CB	ASP	213	6	CE2	TYR	511	41
OD2	ASP	213	6	CZ	TYR	511	41
CB	LEU	215	6	OH	TYR	511	41
CG	LEU	215	6	CG	GLN	98	42
CD2	LEU	215	6	CD	GLN	98	42
N	ASP	216	6	CG2	ILE	101	42
CA	ASP	216	6	CD1	ILE	101	42
CB	ASP	216	6	CB	LEU	125	42
OD2	ASP	216	6	CD1	LEU	125	42
CG2	THR	108	7	CB	ALA	127	42
O	THR	108	7	CG1	ILE	141	42
O	ARG	109	7	CD1	ILE	141	42
CA	LYS	110	7	CD2	PHE	254	42
CB	LYS	110	7	CE2	PHE	254	42
CG	LYS	110	7	CG	MET	255	42
CD	LYS	110	7	CG2	ILE	260	42
NZ	LYS	110	7	CD1	ILE	260	42
CD1	LEU	141	7	CD2	LEU	266	42
CD2	LEU	141	7	O	PRO	419	43
O	PRO	142	7	CA	PHE	420	43
CB	ASN	143	7	N	LEU	421	43
OD1	ASN	143	7	N	GLY	422	43
CB	LEU	148	7	CA	GLY	422	43
CG	LEU	148	7	N	VAL	424	43
CD1	LEU	148	7	O	VAL	424	43
O	LYS	149	7	CB	VAL	424	43
CA	ARG	150	7	O	LEU	427	43
CD	ARG	150	7	CB	LEU	427	43
NE	ARG	150	7	C	CYS	428	43
CZ	ARG	150	7	O	CYS	428	43
NH1	ARG	150	7	N	SER	429	43
N	ASN	151	7	CA	SER	429	43
CB	ASN	151	7	OG	SER	429	43
O	ASN	151	7	O	SER	450	43
CA	LEU	636	8	CB	SER	450	43
CB	LEU	636	8	CA	MET	451	43
CD1	LEU	636	8	N	VAL	452	43
CD2	LEU	636	8	CB	VAL	452	43
C	LEU	636	8	CG2	VAL	452	43
O	LEU	636	8	CG	GLU	196	44
CA	THR	637	8	CD	GLU	196	44
NH2	ARG	639	8	OE2	GLU	196	44
CB	SER	752	8	O	SER	197	44
OG	SER	752	8	O	PHE	199	44
CG1	VAL	755	8	O	GLY	200	44
CG2	VAL	755	8	N	HIS	202	44
CA	ASP	756	8	CB	HIS	202	44
OD1	ASP	756	8	CG	HIS	202	44
OD2	ASP	756	8	CD2	HIS	202	44
CB	ARG	759	8	O	GLY	203	44
CD	ARG	759	8	NH1	ARG	652	44
NH1	ARG	759	8	NH2	ARG	652	44
NH1	ARG	762	8	CA	ALA	246	45
NH2	ARG	762	8	CB	ALA	246	45
CD1	TYR	910	8	NH1	ARG	253	45
CD2	TYR	910	8	CD2	LEU	560	45
CE1	TYR	910	8	CB	ALA	563	45
CE2	TYR	910	8	CE	MET	564	45
CZ	TYR	910	8	CA	LEU	569	45
OH	TYR	910	8	N	MET	570	45
O	GLN	911	8	CB	MET	570	45
CA	GLU	912	8	CE	MET	570	45
CB	GLU	912	8	CG2	ILE	868	46
CG	GLU	912	8	CD1	LEU	872	46
CD	GLU	912	8	CD2	LEU	958	46
OE1	GLU	912	8	O	LEU	983	46
CD	ARG	924	8	O	LEU	984	46
NE	ARG	924	8	CD	ARG	525	47
CB	GLU	926	8	NH1	ARG	525	47
CG	GLU	926	8	OD2	ASP	679	47
OE1	GLU	926	8	CB	LEU	681	47
CB	SER	928	8	CD1	LEU	681	47
CG	LYS	576	9	CG	ARG	682	47
CE	LYS	576	9	OE1	GLN	98	48
NZ	LYS	576	9	NE2	GLN	98	48
CB	HIS	580	9	C	LEU	99	48
CD2	HIS	580	9	O	LEU	99	48
OE2	GLU	584	9	CA	GLU	100	48
CG1	ILE	899	9	CG1	ILE	101	48
O	ILE	899	9	CE	MET	255	48
CB	LYS	902	9	CA	GLY	262	48
CD	LYS	902	9	N	CYS	263	48
CE	LYS	902	9	CA	PRO	542	48
NZ	LYS	902	9	CB	PRO	542	48
C	LYS	902	9	CG	PRO	542	48
O	LYS	902	9	N	LEU	543	48
CA	GLU	903	9	CA	ALA	584	49
CG	GLU	903	9	CG2	THR	585	49
O	GLU	903	9	CE1	TYR	607	49
CB	THR	906	9	OH	TYR	607	49
OG1	THR	906	9	CA	THR	721	49
CG2	THR	906	9	O	THR	721	49
OD1	ASP	908	9	CB	THR	721	49
OD2	ASP	908	9	CA	GLY	724	49
OG	SER	925	9	CG2	THR	756	49
C	SER	925	9	CG2	VAL	861	50
O	SER	925	9	CD2	PHE	970	50
CA	GLU	926	9	CE2	PHE	970	50
N	ASN	927	9	CB	LEU	974	50
CB	ASN	927	9	CD2	LEU	974	50
O	ASN	927	9	C	ARG	978	50
CB	GLN	39	10	CB	ARG	978	50
CG	GLN	39	10	CA	ALA	979	50
OE1	GLN	39	10	CG2	VAL	982	50
C	GLN	39	10	CG1	VAL	541	51
O	GLN	39	10	C	TYR	545	51
CA	TRP	40	10	O	TYR	545	51
CD1	TRP	40	10	CB	TYR	545	51
O	TRP	40	10	CA	LEU	546	51
CB	LYS	43	10	CD2	LEU	546	51
CG	LYS	43	10	O	ARG	549	51
N	MET	44	10	CB	ARG	549	51
CA	MET	44	10	O	GLY	550	51
CB	MET	44	10	CB	VAL	553	51
SD	MET	44	10	CG	LYS	554	51
CE	MET	44	10	NZ	LYS	554	51
CD	ARG	47	10	O	LEU	226	52
NE	ARG	47	10	CD1	LEU	226	52
CG	GLN	384	10	CA	LEU	227	52
CD	GLN	384	10	O	LEU	227	52
OE1	GLN	384	10	O	GLY	230	52
O	GLN	384	10	CA	ILE	231	52
N	GLN	385	10	N	ARG	232	52
CA	GLN	385	10	CB	ARG	232	52
CB	GLN	385	10	O	THR	238	52
CG	GLN	385	10	CB	THR	238	52
O	GLN	385	10	CA	PRO	239	52
CA	GLY	388	10	CB	SER	240	52
CB	PRO	282	11	CA	PHE	241	52
CG	PRO	282	11	CB	PHE	241	52
CB	LEU	283	11	OG	SER	605	53
CD2	LEU	283	11	C	LEU	663	53
NH2	ARG	446	11	O	LEU	663	53
CB	GLN	1100	11	CB	LEU	663	53
C	GLN	1100	11	CA	LEU	664	53
O	GLN	1100	11	CD1	LEU	664	53
CA	ALA	1101	11	CB	ARG	667	53
N	GLU	1102	11	CD	ARG	667	53
CG	GLU	1102	11	NE	ARG	667	53
OE2	GLU	1102	11	O	LEU	693	53
CG1	ILE	686	12	CA	LYS	694	53
CG2	ILE	686	12	CD	LYS	694	53
CD1	ILE	686	12	CB	ALA	697	53
CB	GLN	689	12	O	PRO	123	54
CG	GLN	689	12	CA	VAL	124	54
CD	GLN	689	12	N	LEU	125	54
OE1	GLN	689	12	CB	LEU	125	54
NE2	GLN	689	12	CG	LEU	125	54
CD2	LEU	690	12	O	ILE	141	54
CA	ARG	722	12	CB	ILE	141	54
CB	ARG	722	12	CG2	ILE	141	54
CG	ARG	722	12	N	PHE	144	54
CD	ARG	722	12	O	PHE	144	54
O	ARG	722	12	CB	PHE	144	54
CB	ASP	725	12	CZ	PHE	250	54
CG	ASP	725	12	CB	PHE	254	54
OD2	ASP	725	12	CG	PHE	254	54
N	TYR	726	12	CD1	PHE	254	54
CA	TYR	726	12	CD2	PHE	254	54
CB	TYR	726	12	CA	PHE	199	55
CD2	TYR	726	12	CD2	PHE	199	55
CE	LYS	729	12	CE2	PHE	199	55
NZ	LYS	729	12	N	GLY	200	55
CG2	ILE	484	13	CA	TYR	618	55
O	ILE	484	13	O	TYR	618	55
CA	LEU	504	13	CB	TYR	618	55
CB	LEU	504	13	CD1	TYR	618	55
CD1	LEU	504	13	CB	LEU	621	55
CD2	LEU	504	13	CD2	LEU	621	55
O	LEU	504	13	SG	CYS	713	55
CB	VAL	507	13	CD	LYS	885	56
CG1	VAL	507	13	CE	LYS	885	56
CG2	VAL	507	13	OE1	GLN	898	56
N	GLN	508	13	CB	ALA	899	56
CA	GLN	508	13	ND1	HIS	900	56
CB	GLN	508	13	CE2	TYR	924	56
CD	GLN	508	13	OH	TYR	924	56
OE1	GLN	508	13	CG	LEU	843	57
NE2	GLN	508	13	CD1	LEU	843	57
CA	THR	757	13	CD2	LEU	843	57
OG1	THR	757	13	CA	SER	847	57
[truncated: 1,642 more rows]
