# Supplementary material for: Recommendations for the classification of germline variants in the exonuclease domain of POLE and POLD1
Source: Genome Med. 2023 Oct 17;15:85. doi: 10.1186/s13073-023-01234-y (PMC10580551; doi:10.1186/s13073-023-01234-y)
Supplement: Supplementary file 3 — Additional file 3: Table S3. Characteristics and classification of constitutional (germline) POLE and POLD1 exonuclease domain missense variants. [file 13073_2023_1234_MOESM3_ESM.xlsx]

## Sheet: Table S3
Table S3. Characteristics and classification of constitutional (germline) POLE and POLD1 exonuclease domain missense variants
			Variant features					Phenotypic data						Functional assays and models				TMB and tumor mutational signatures		Variant interpretation and classification
ED variant a	dbSNP	Population MAF b (gnomAD non-cancer v.2.1.1)	Exo Motif / Catalytic site c (BLOSUM62 wt vs.var) d	Somatic hotspot (No. tumors) e	In silico prediction (REVEL)	Location in the DNA binding cleft (at <6Å from DNA) f	(L)P variant in another hereditary cancer gene in the same patient	De novo inheritance (confirmed parental relationships)	Cosegregation: No. meiosis (families) [phenotypes considered: >10 adenomas, CRC, EC or other tumors with proofreading deficient mut sigs] g	Phenotypes of the probands (age at diagnosis) h	Phenotypes of carrier FDRs	Phenotypes of (any) carrier family members h	Source (literature or database)	Functional assay in yeast or in non-mammalian cellular systems	Enzymatic exonuclease activity (cell-free)	Functional assay in mammalian cellular systems	In vivo murine models	Tumors with the ED variant (somatic) (source: TCGA, COSMIC with WES data) i	Tumors from ED variant carriers (literature) j	Variant classification criteria	Classification
POLE:c.824A>T; p.(Asp275Val)	n.a.	ALL=0 NFE=0	Exo I - Catalytic site (BLOSUM62: -3)	No	0.817	DNA binding cleft but NOT at <6Å from DNA			n.i.	2x OC (37)	EC (49) and CRC (88)	2x OC (37); EC (49) and CRC (88)	Hansen et al. 2017 (doi: 10.1111/cge.12994)	Deficient proofreading (Barbari et al. 2018, doi: 10.1534/g3.118.200042)	Reduced exonuclease activity: D275N (Sattar et al. 1996, doi; 10.1021/bi961552q) and D275A (Sattar et al. 1996, doi: 10.1021/bi961552q; Derbyshire et al. 1991, doi: 10.1002/j.1460-2075.1991.tb07916.x )	Deficient proofreading: D275A (Korona et al. 2011, doi: 10.1093/nar/gkq1034); D275A/E277A double substitution (Hodel et al. 2018, doi: 10.7554/eLife.32692)	PoleD272A/D272A mice (=human D275A) are viable, have a mutator phenotype and develop GI tumors; PoleD272R/+ have a mutator phenotype (Albertson et al. 2009, doi: 10.1073_x0002_pnas.0907147106)	n.a.		PS3_supp; PM2_supp; PM1 (catalytic); PP3	VUS
POLE:c.830A>G; p.(Glu277Gly)	n.a.	ALL=0 NFE=0	Exo I - Catalytic site (BLOSUM62: -2)	No	0.835	<6Å from DNA			Yes; 1 (1)	CMMRD-like: Oligodendroglioma (23), EC (23), 50 polyps (23) and non-tumoral extracolonic manifestations (CALMs)	CRC (41) and CALMs; 3 FDRs with multiple adenomas (21, 22, 62) and CALMs.	Oligodendroglioma (23), multiple adenomas (23) and CALMs; CRC (41) and CALMs; 3 FDRs with multiple adenomas (21, 22, 62) and CALMS.	Rosner et al. 2018 (doi: 10.1097/DCR.0000000000001150)		Reduced exonuclease activity: E277A (Sattar et al. 1996, doi: 10.1021/bi961552q; Derbyshire et al. 1991, doi: 10.1002/j.1460-2075.1991.tb07916.x )	Deficient proofreading: E277A (Korona et al. 2011, doi: 10.1093/nar/gkq1034); D275A/E277A double substitution (Hodel et al. 2018, doi: 10.7554/eLife.32692)	PoleE274A/E274A mice (=human E277A) are viable, have a mutator phenotype and develop GI tumors; Pole E274R/+ have a mutator phenotype (Albertson et al. 2009, doi: 10.1073_x0002_pnas.0907147106)	n.a.		PM2_supp; PS4_supp; PM1 (catalytic); PP3	VUS
POLE:c.833C>A; p.(Thr278Lys)	n.a.	ALL=0 NFE=0	Exo I (BLOSUM62: -1)	No	0.666	<6Å from DNA			Yes; 3 (1)	CRC (54) and >80 adenomas	Multiple CRCs (52) and >100 adenomas; multiple tumors (37) and 35 adenomas; >40 adenomas	CRC (54) and >80 adenomas (54); 4x CRC (52,52,53,54) and >100 adenomas (54); OC (37), 2x CRC (39), BrC (51), 2x CRC (57) and 35 adenomas; >40 adenomas (46)	Castellsagué et al. 2019 (doi: 10.1002/humu.23676)	Deficient proofreading (Castellsagué et al. 2019, doi: 10.1002/humu.23676)				1 (T278M): TCGA-AJ-A3BH: POLE mut sigs 8%, TMB 79 mut/Mb, dMMR	3 CRC: POLE mut sigs 60%, 58% and 72% (SBS10), TMB 80 mut/Mb, 15 mut/Mb and 41 mut/Mb; 1 adenoma: POLE mut sigs 51%, TMB 9.3 mut/Mb; 1 BC: 12% (SBS14), TMB 280 mut/Mb. MMR status n.a. for any of the samples. (Castellsagué et al. 2019, doi: 10.1002/humu.23676)	PS3_supp; PM2_supp; PM1_supp (exo + DNA binding); PP1; PP3; PP4_strong	LP
POLE:c.833C>T; p.(Thr278Met)	rs764254754	ALL=7/236904 (0.0029%) NFE=5/102720 (0.0049%)	Exo I (BLOSUM62: -1)	No	0.619	<6Å from DNA			n.a.	3x ClinVar	n.a.	3x ClinVar	ClinVar	Deficient proofreading: T278K (Castellsagué et al. 2019, doi: 10.1002/humu.23676)				1: TCGA-AJ-A3BH: POLE mut sigs 8%, TMB 79 mut/Mb, dMMR		BS1; PM1_supp (exo + DNA binding); PM5_supp	VUS
POLE:c.836C>T; p.(Thr279Ile)	rs753262710	ALL=2/236918 (0.00084%) NFE=0/102724 (0%)	Exo I (BLOSUM62: -1)	No	0.661	<6Å from DNA			n.a.	3x ClinVar	n.a.	3x ClinVar	ClinVar					1 (T279N): TCGA-BH-A0DL: POLE mut sigs 0%, TMB 1.4 mut/Mb, pMMR		PM1_supp (exo + DNA binding); PP3	VUS
POLE:c.835A>G; p.(Thr279Ala)	n.a.	ALL=0 NFE=0	Exo I (BLOSUM62: 0)	No	0.607	<6Å from DNA			n.a.	1x ClinVar	n.a.	1x ClinVar	ClinVar					1 (T279N): TCGA-BH-A0DL: POLE mut sigs 0%, TMB 1.4 mut/Mb, pMMR		PM2_supp; PM1_supp (exo + DNA binding)	VUS
POLE:c.844C>T; p.(Pro282Ser)	rs138207610	ALL=16/268298 (0.0060%) NFE=16/118144 (0.013%)	Exo I (BLOSUM62: -1)	No	0.658	DNA binding cleft but NOT at <6Å from DNA			n.a.	10x cutaneous malignant melanoma (55) + Merkel cell ca. (76); CRC; BC	n.a.	10x cutaneous malignant melanoma (55) and Merkel cell carcinoma (76); CRC; BC	Aoude et al. 2015 (doi: 10.1007/s10689-015-9826-8); Hansen et al. 2017 (doi: 10.1111/cge.12994); Shirts et al. 2016 (doi: 10.1038/gim.2015.212)					n.a.		BS1; PM1_supp (exo); PP3	VUS
POLE:c.857C>G; p.(Pro286Arg)	rs1057519943	ALL=0 NFE=0	Flanking Exo I (BLOSUM62: -2)	Yes (n=86)	0.837	<6Å from DNA			n.a.	CRC	n.a.	CRC	Chang et al. 2020 (doi: 10.1002/cam4.2702)	Deficient proofreading: P286R (Kane et al. 2014, doi: 10.1158/0008-5472.CAN-13-2892; Xing et al. 2019, doi: 10.1038/s41467-018-08145; Soriano et al. 2021, doi: 10.1371/journal.pgen.1009526 ) and P286L (Hamzaoui et al. 2020, 10.1038/s41436-020-0828-z)	Decreased exonuclease excision rate: P286R and P286H (Galati et al. 2020, doi: 10.1158/0008-5472.CAN-20-0624)	Deficient proofreading: P286R and P286H (Shinbrot et al. 2014, doi: 10.1101/gr.174789.114); P286R (Hodel et al. 2018, doi: 10.7554/eLife.32692); P286R mutator phenotype in mES (mouse embryonic stem cells) (van Gool et al. 2015; doi: 10.1158/1078-0432.CCR-18-0266)	PoleP286R/P286R mice are not viable; PoleP286R/+ mice develop GI tumors and lymphomas (Galati et al. 2020, doi: 10.1158/0008-5472.CAN-20-0624). PoleP286R/+ mice develop endometrial cancer (Li et al. 2020, doi: 10.1172/jci.insight.138829)	27 pMMR tumors: POLE mut sigs (mean) 77% [range: 25%-87%], TMB (mean) 151 mut/Mb [range: 25-310 mut/Mb]; 1 dMMR tumor: TCGA-IB-7651: POLE mut sigs 29%, TMB 293 mut/Mb		PS3_mod; PM2_supp; PM1 (hotspot); PP3; PP4_strong	P
POLE:c.857C>T; p.(Pro286Leu)	n.a.	ALL=0 NFE=0	Flanking Exo I (BLOSUM62: -3)	No	0.812	<6Å from DNA			Yes; 7 (1)	CRC (48), multiple adenomas (49)	Multiple adenomas; CRC (40)	15 carriers (or obligated carriers) with PPAP phenotypes (details in publication); 1 unaffected	Hamzaoui et al. 2020 (doi: 10.1038/s41436-020-0828-z)	Deficient proofreading: P286R (Kane et al. 2014, doi: 10.1158/0008-5472.CAN-13-2892; Xing et al. 2019, doi: 10.1038/s41467-018-08145; Soriano et al. 2021, doi: 10.1371/journal.pgen.1009526 ) and P286L (Hamzaoui et al. 2020, 10.1038/s41436-020-0828-z)	Decreased exonuclease excision rate: P286R and P286H (Galati et al. 2020, doi: 10.1158/0008-5472.CAN-20-0624)	Deficient proofreading: P286R and P286H (Shinbrot et al. 2014, doi: 10.1101/gr.174789.114); P286R (Hodel et al. 2018, doi: 10.7554/eLife.32692)	PoleP286R/P286R mice are not viable; PoleP286R/+ mice develop GI tumors and lymphomas (Galati et al. 2020, doi: 10.1158/0008-5472.CAN-20-0624). PoleP286R/+ mice develop endometrial cancer (Li et al. 2020, doi: 10.1172/jci.insight.138829)	1: TCGA-VQ-A8P2: POLE mut sigs 16%, TMB 139 mut/Mb, dMMR		PS3_supp; PM2_supp; PM1_supp (DNA binding); PP1_mod; PP3; PP4_mod; PM5	LP
POLE:c.861T>A; p.(Asp287Glu)	rs139075637	ALL=216/268316 (0.080%) NFE=202/118154 (0.17%)	Flanking Exo I (BLOSUM62: 2)	No	0.286	DNA binding cleft but NOT at <6Å from DNA			n.i.	Cutaneous malignant melanoma; EC; EC	Cutaneous malignant melanoma	23 carriers: 12 carriers cutaneous malignant melanoma; non-Hodgkin lymphoma (40); BC (40); BC and CRC (59); 2x CRC (57,60); CRC (45); CRC (58); BC (51); lower limb ca. (29); lower limb ca. (34); 4 unaffected; EC; EC	Aoude et al. 2015 (doi: 10.1007/s10689-015-9826-8); Mur et al. 2020 (doi: 10.1038/s41436-020-0922-2); Jansen et al. 2016 (doi: 10.1038/ejhg.2015.252); Buchanan et al. 2018 (doi: 10.1038/gim.2017.185); Potjer et al. 2019 (doi: 10.1002/ijc.31984); Billingsley et al. 2015 (doi:10.1002/cncr.29046)	Deficient proofreading (Mur et al. 2020, doi: 10.1038/s41436-020-0922-2)				1: 2834141: POLE mut sigs 0%, TMB 4.3 mut/Mb, MMR status n.a.	BC: POLE mut sigs 0%, TMB 186 mut/Mb, MMR status n.a. (Mur et al. 2020, doi: 10.1038/s41436-020-0922-2)	PS3_supp; BA1; BP5; BP4	B
POLE:c.881T>G; p.(Met294Arg)	n.a.	ALL=0 NFE=0	Flanking Exo I (BLOSUM62: -1)	No	0.815	<6Å from DNA			Yes; 3 (2)	BC (50), EC (55), and adenomas (48); OC (36) and EC (36); CRC (37)	7 adenomas; CRC (42) and EC (55)	7 carriers with PPAP phenotypes (details in publications)	Mur et al. 2020 (doi: 10.1038/s41436-020-0922-2); Hamzaoui et al. 2020 (doi: 10.1038/s41436-020-0828-z)	Deficient proofreading (Mur et al. 2020; doi: 10.1038/s41436-020-0922-2; Hamzaoui et al. 2020, 10.1038/s41436-020-0828-z)				n.a.	CRC: POLE mut sigs 40% (SBS10a, SBS10b), TMB 12 mut/Mb, pMMR; OC: POLE mut sigs 15% (SBS14), TMB 263 mut/Mb, dMMR; EC: POLE mut sigs 9% (SBS14), TMB 315 mut/Mb, dMMR (Mur et al. 2020, reanalyzed with Signal)	PS3_supp; PM2_supp; PM1_supp (DNA binding); PP1; PP3; PP4_strong	LP
POLE:c.886A>G; p.(Ile296Val)	rs1555229409	ALL=0 NFE=0	Outside Exo (BLOSUM62: 3)	No	0.145	DNA binding cleft but NOT at <6Å from DNA			n.a.	1x ClinVar	n.a.	1x ClinVar	ClinVar					1: TCGA-AB-2950: POLE mut sigs 0%, TMB 0.09 mut/Mb, MMR status n.a.		PM2_supp; BP4	VUS
POLE:c.890C>T; p.(Ser297Phe)	n.a.	ALL=0 NFE=0	Outside Exo (BLOSUM62: -2)	Yes (n=17)	0.799	No		De novo (confirmed)	n.a.	CMMRD-like: CRC (20), GBM (20), >50 polyps and CALMs	de novo	CRC (20), GBM (20), >50 polyps and CALMs	Shuen et al. 2019 (doi: 10.1200/JCO.18.00474); Sehested et al. 2022 (doi: 10.1002/humu.24299)	Deficient proofreading (Pai et al. 2022, doi: 10.1101/2022.06.23.497361v1)		S297F mutator phenotype in mES (mouse embryonic stem cells) (van Gool et al. 2015; doi: 10.1158/1078-0432.CCR-18-0266)		4 pMMR tumors: POLE mut sigs (mean) 55% [range 40%-72%], TMB (mean) 175 mut/Mb [range 51-289 mut/Mb]	Glioblastoma: POLE mut sigs 30-60% (SBS10 1-10% and SBS14 30-50%), TMB 463 mut/Mb, dMMR (Sehested et al. 2022, doi: 10.1002/humu.24299; Das et al. 2022, doi: 10.1038/s41591-021-01581-6 (preprint: Morgenstern et al. 2021, doi: 10.21203/rs.3.rs-155292/v1)	PS2 (2pt); PS3_mod; PM2_supp; PM1 (hotspot); PP3; PP4_strong	P
POLE:c.898A>G; p.(Ile300Val)	n.a.	ALL=0 NFE=0	Outside Exo (BLOSUM62: 3)	No	0.082	DNA binding cleft but NOT at <6Å from DNA			n.a.	CRC (51) and 2x CRC (81)	n.a.	CRC (51) and 2x CRC (81)	Dámaso et al. 2020 (doi: 10.3390/cancers12071799)					n.a.		PM2_supp; BP4	VUS
POLE:c.919A>G; p.(Ile307Val)	n.a.	ALL=0 NFE=0	Outside Exo (BLOSUM62: 3)	No	0.337	No			n.i.	4x cutaneous malignant melanoma (81)	Cutaneous malignant melanoma (55); BC (83)	4x cutaneous malignant melanoma (81); cutaneous malignant melanoma (55); BC (83)	Mur et al. 2020 (doi: 10.1038/s41436-020-0922-2)	Proficient proofreading (Mur et al. 2020; doi: 10.1038/s41436-020-0922-2)				n.a.	Melanoma: POLE mut sigs 0%, TMB 32 mut/Mb, pMMR (Mur et al. 2020, doi: 10.1038/s41436-020-0922-2)	PM2_supp	VUS
POLE:c.940T>G; p.(Ser314Ala)	rs770403791	ALL=28/267572 (0.010%) NFE=2/117954 (0.0017%)	Outside Exo (BLOSUM62: 1)	No	0.133	No			n.a.	CRC (47); Prostate ca. (55) and pancreatic ca. (55)	n.a.	CRC (47); Prostate ca. (55) and pancreatic ca. (55)	Siraj et al. 2020 (doi: 10.1002/mgg3.1368); Shirts et al. 2016 (doi: 10.1038/gim.2015.212)					n.a.		BS1; BP4	LB
POLE:c.968C>T; p.(Thr323Ile)	rs1060500873	ALL=1/235966 (0.00043%) NFE=1/102432 (0.00098%)	Outside Exo (BLOSUM62: -1)	No	0.596	No			n.a.	1x ClinVar	n.a.	1x ClinVar	ClinVar					1 (T323S): TCGA-X6-A8C5: POLE mut sigs 0%, TMB 1.6 mut/Mb, pMMR		PM2_supp	VUS
POLE:c.971C>T; p.(Pro324Leu)	n.a.	ALL=0 NFE=0	Outside Exo (BLOSUM62: -3)	No	0.592	DNA binding cleft but NOT at <6Å from DNA			n.a.	CRC (43) and BC (43)	n.a.	CRC (43) and BC (43)	Hamzaoui et al. 2020 (doi: 10.1038/s41436-020-0828-z)	Deficient proofreading (Hamzaoui et al. 2020, doi: 10.1038/s41436-020-0828-z)				n.a.		PS3_supp; PM2_supp	VUS
POLE:c.989G>T; p.(Gly330Val)	n.a.	ALL=0 NFE=0	Outside Exo (BLOSUM62: -3)	No	0.545	No			n.a.	1x ClinVar	n.a.	1x ClinVar	ClinVar					1: TCGA-43-7656: POLE mut sigs 0%, TMB 10.2 mut/Mb, pMMR		PM2_supp	VUS
POLE:c.988G>A; p.(Gly330Ser)	rs1555229288	ALL=0 NFE=0	Outside Exo (BLOSUM62: 0)	No	0.415	No			n.a.	1x ClinVar	n.a.	1x ClinVar	ClinVar					1 (G330V): TCGA-43-7656: POLE mut sigs 0%, TMB 10.2 mut/Mb, pMMR		PM2_supp	VUS
POLE:c.1007A>G; p.(Asn336Ser)	rs5744760	ALL=702/263956 (0.27%); homoz=11 NFE=23/116884 (0.020%)	Outside Exo (BLOSUM62: 1)	No	0.425	No			n.a.	CRC (38); Cutaneous malignant melanoma (48); EC; EC	n.a.	CRC (38); Cutaneous malignant melanoma (48); EC; EC	Mur et al. 2020 (doi: 10.1038/s41436-020-0922-2); Billingsley et al. 2015 (doi:10.1002/cncr.29046)	Proficient proofreading (Barbari et al. 2018, doi: 10.1534/g3.118.200042)				n.a.		BA1	B
POLE:c.1024C>T; p.(His342Tyr)	n.a.	ALL=0 NFE=0	Outside Exo (BLOSUM62: 2)	No	0.088	No			n.a.	CRC (47)	n.a.	CRC (47)	Siraj et al. 2020 (doi: 10.1002/mgg3.1368)	H342 not conserved in S. cerevisiae and S. pombe				n.a.		PM2_supp; BP4	VUS
POLE:c.1041G>T; p.(Trp347Cys)	rs1048183984	ALL=1/31402 (0.0032%) NFE=1/15430 (0.0065%)	Outside Exo (BLOSUM62: -2)	No	0.429	DNA binding cleft but NOT at <6Å from DNA			n.i.	Cutaneous melanoma (14)	Cutaneous melanoma (52)	11 carriers: 5 carriers cutaneous melanoma (14; 21; 52; 70; 90); 6 unaffected	Aoude et al. 2015 (doi: 10.1007/s10689-015-9826-8)	W347 not conserved in S. cerevisiae and S. pombe				1 (W347G): TCGA-A2-A0T5: POLE mut sigs 0%, TMB 0.36 mut/Mb, MMR status n.a.			VUS
POLE:c.1055A>C; p.(Gln352Pro)	rs766094330	ALL=3/236954 (0.0013%) NFE=3/102750 (0.0029%)	Flanking Exo II (BLOSUM62: -1)	No	0.464	DNA binding cleft but NOT at <6Å from DNA			n.i.	Cutaneous malignant melanoma (54); CRC (55)	Unaffected	Cutaneous malignant melanoma (54); CRC (55); unaffected	Aoude et al. 2015 (doi: 10.1007/s10689-015-9826-8); Chubb et al. 2015 (doi: 10.1200/JCO.2014.56.5689)	Q352 not conserved in S. cerevisiae and S. pombe				1 (Q352H): TCGA-BG-A2L7: POLE mut sigs 0%, TMB 14 mut/Mb, dMMR			VUS
POLE:c.1089C>G; p.(Asn363Lys)	rs146639652	ALL=0 NFE=0	Exo II (BLOSUM62: 0)	No	0.735	<6Å from DNA		De novo (confirmed)	Yes; 20 (2)	CRC (37), glioblastoma (52), 5 adenomas and 1 gastric adenoma; CRC (43), OC (50) and EC (50); CRC (28) and 2x CRC (40)	PPAP phenotypes (details in publications)	30 carriers with PPAP phenotypes (details in publications)	Rohlin et al. 2014 (doi: 10.3892/ijo.2014.2410); Vande Perre et al. 2018 (doi: 10.1007/s10689-018-0102-6); Hamzaoui et al. 2020 (doi: 10.1038/s41436-020-0828-z); Djursby et al. 2020 (doi: 10.3389/fgene.2020.566266); Palles et al. 2021 (doi: 10.1007/s10689-021-00256-y)	Deficient proofreading (Hamzaoui et al. 2020, doi: 10.1038/s41436-020-0828-z)		Deficient proofreading (Labrousse et al. 2023; doi: 10.1093/narcan/zcad011)		1 (N363D): P_0006960_T01_IM5: POLE mut sigs 30%, TMB 9.5 mut/Mb, MMR status n.a. (also POLD1 E348D)		PS2_supp (0.5 pt); PS3_mod; PM2_supp; PM1_supp (exo + DNA binding); PP1_strong; PP3	P
POLE:c.1103A>T; p.(Asp368Val)	n.a.	ALL=0 NFE=0	Exo II (BLOSUM62: -3)	No	0.829	<6Å from DNA			n.a.	CRC (47); Prostate ca. (55) and pancreatic ca. (55)	n.a.	CRC (47); Prostate ca. (55) and pancreatic ca. (55)	Chubb et al. 2015 (10.1200/JCO.2014.56.5689)	Deficient proofreading: D368N (Hamzaoui et al. 2020, 10.1038/s41436-020-0828-z)	Reduced exonuclease activity: D368N and D368A (Sattar et al. 1996, doi: 10.1021/bi961552q; Derbyshire et al. 1991, doi: 10.1002/j.1460-2075.1991.tb07916.x ) and D368E (Derbyshire et al. 1991, doi: 10.1002/j.1460-2075.1991.tb07916.x)			2 (D368Y): TCGA-EY-A215: POLE mut sigs 29%, TMB 114 mut/Mb, dMMR; BD121T: POLE mut sigs 72%, TMB 31 mut/Mb, MMR status n.a.		PM2_supp; PM1_supp (exo + DNA binding); PP3	VUS
POLE:c.1102G>A; p.(Asp368Asn)	n.a.	ALL=0 NFE=0	Exo II (BLOSUM62: 1)	No	0.529	<6Å from DNA			Yes; 3 (1)	Multiple colonic adenomas (34)	BC (42), OC (57), 2x CRC (78) and multiple adenomas (66)	Multiple adenomas (34); BC (42), OC (57), 2x CRC (78) and multiple adenomas (66); 2x CRC (27) and CRC (48); Glioblastoma (16) and pilomatricoma (23); EC (54), 2x CRC (72,74); CRC (68, 71)	Hamzaoui et al. 2020 (doi: 10.1038/s41436-020-0828-z)	Deficient proofreading (Hamzaoui et al. 2020, 10.1038/s41436-020-0828-z)	Reduced exonuclease activity: D368N and D368A (Sattar et al. 1996, doi: 10.1021/bi961552q; Derbyshire et al. 1991, doi: 10.1002/j.1460-2075.1991.tb07916.x ) and D368E (Derbyshire et al. 1991, doi: 10.1002/j.1460-2075.1991.tb07916.x)			2 (D368Y): TCGA-EY-A215: POLE mut sigs 29%, TMB 114 mut/Mb, dMMR; BD121T: POLE mut sigs 72%, TMB 31 mut/Mb, MMR status n.a.		PS3_mod; PM2_supp; PM1_supp (exo + DNA binding); PP1	VUS
POLE:c.1138G>T; p.(Gly380Cys)	rs199746481	ALL=8/268252 (0.0030%) NFE=6/118114 (0.0051%)	Flanking Exo II (BLOSUM62: -3)	No	0.531	No			n.a.	2x BC (61); 10–20 polyps (72)	n.a.	2x BC (61); 10–20 polyps (72)	Mur et al. 2020 (doi: 10.1038/s41436-020-0922-2)	Deficient proofreading (Mur et al. 2020; doi: 10.1038/s41436-020-0922-2)				n.a.	BC: POLE mut sigs 0%; TMB 0.67 mut/Mb, MMR status n.a. (Mur et al. 2020, reanalyzed with Signal)	PS3_supp; BS1	VUS
POLE:c.1145G>A; p.(Ser382Asn)	rs761600715	ALL=33/236892 (0.014%); homoz=2 NFE=0/102712 (0%)	Outside Exo (BLOSUM62: 1)	No	0.055	No			n.a.	33 gnomAD non-cancer individuals	n.a.	33 gnomAD non-cancer individuals	Controls	S382 not conserved in S. cerevisiae and S. pombe				n.a.		BS1; BP4	LB
POLE:c.1172A>G; p.(Lys391Arg)	n.a.	ALL=0 NFE=0	Outside Exo (BLOSUM62: 2)	No	0.220	DNA binding cleft but NOT at <6Å from DNA			n.a.	CRC	n.a.	CRC	Chang et al. 2020 (doi: 10.1002/cam4.2702)	K391 not conserved in S. cerevisiae and S. pombe				n.a.		PM2_supp; BP4	VUS
POLE:c.1175A>G; p.(Asp392Gly)	rs878854840	ALL=0 NFE=0	Outside Exo (BLOSUM62: -1)	No	0.349	DNA binding cleft but NOT at <6Å from DNA			n.a.	2x ClinVar	n.a.	2x ClinVar	ClinVar					1: TCGA-EB-A5SE: POLE mut sigs 0%, TMB 9.8 mut/Mb, pMMR		PM2_supp	VUS
POLE:c.1176C>G; p.(Asp392Glu)	rs752873913	ALL=1/236892 (0.00042%) NFE=0/102716 (0%)	Outside Exo (BLOSUM62: 2)	No	0.208	DNA binding cleft but NOT at <6Å from DNA			n.a.	1x ClinVar	n.a.	1x ClinVar	ClinVar					1 (D392G): TCGA-EB-A5SE: POLE mut sigs 0%, TMB 9.8 mut/Mb, pMMR		PM2_supp; BP4	VUS
POLE:c.1174G>A; p.(Asp392Asn)	n.a.	ALL=0 NFE=0	Outside Exo (BLOSUM62: 1)	No	0.185	DNA binding cleft but NOT at <6Å from DNA			n.a.	1x ClinVar	n.a.	1x ClinVar	ClinVar					1 (D392G): TCGA-EB-A5SE: POLE mut sigs 0%, TMB 9.8 mut/Mb, pMMR		PM2_supp; BP4	VUS
POLE:c.1184G>A; p.(Gly395Glu)	rs546499094	ALL=19/268302 (0.0071%) NFE=0/118148 (0%)	Outside Exo (BLOSUM62: -2)	No	0.368	DNA binding cleft but NOT at <6Å from DNA			n.a.	CRC (50)	n.a.	CRC (50)	Siraj et al. 2020 (doi: 10.1002/mgg3.1368)	G395 not conserved in S. pombe				n.a.		BS1	VUS
POLE:c.1196C>T; p.(Ala399Val)	rs1060500853	ALL=0 NFE=0	Outside Exo (BLOSUM62: 0)	No	0.115	DNA binding cleft but NOT at <6Å from DNA			n.a.	1x ClinVar	n.a.	1x ClinVar	ClinVar	A399 not conserved in S. cerevisiae and S. pombe				1: TCGA-19-1787: POLE mut sigs 0%, TMB 18 mut/Mb, dMMR		PM2_supp; BP4	VUS
POLE:c.1203G>C; p.(Gln401His)	rs1060500810	ALL=0 NFE=0	Outside Exo (BLOSUM62: 0)	No	0.191	DNA binding cleft but NOT at <6Å from DNA			n.a.	2x ClinVar	n.a.	2x ClinVar	ClinVar	Q401 not conserved in S. cerevisiae and S. pombe				1 (Q401K): TCGA-46-3765: POLE mut sigs 0%, TMB 6.2 mut/Mb, pMMR		PM2_supp; BP4	VUS
POLE:c.1232T>C; p.(Val411Ala)	rs1031999052	ALL=0 NFE=0	Flanking Exo IV (BLOSUM62: 0)	No	0.555	DNA binding cleft but NOT at <6Å from DNA			n.a.	1x ClinVar	n.a.	1x ClinVar	ClinVar	Proficient proofreading: V411L (Barbari et al. 2018, doi: 10.1534/g3.118.200042); Deficient proofreading (weak): V411L (Pai et al. 2022, doi: 10.1101/2022.06.23.497361v1)		Deficient proofreading: V411L (Shinbrot et al. 2014, doi: 10.1101/gr.174789.114); V411L mutator phenotype in mES (mouse embryonic stem cells) (van Gool et al. 2015; doi: 10.1158/1078-0432.CCR-18-0266)		(V411L) 14 pMMR tumors: POLE mut sigs (mean) 61% [range 25%-81%], TMB (mean) 173 mut/Mb [range 28-325 mut/Mb]; 7 dMMR tumors: POLE mut sigs (mean) 36% [range 8%-68%], TMB (mean) 251 mut/Mb [range 109-531 mut/Mb]; 2 tumors with unknown MMR status: sysucc_311T: POLE mut sigs 65%, TMB 145 mut/Mb; and GBM18_I1: POLE mut sigs 12%, TMB 253 mut/Mb		PM2_supp; PM5	VUS
POLE:c.1231G>C; p.(Val411Leu)	n.a.	ALL=0 NFE=0	Flanking Exo IV (BLOSUM62: 1)	Yes (n=73)	0.457	DNA binding cleft but NOT at <6Å from DNA		De novo (confirmed)	n.a.	CMMRD-like: CRC (14) and >10 polyps (14); CRC	de novo	CRC (14) and >10 polyps (14); CRC	Wimmer et al. 2017 (doi: 10.1007/s10689-016-9925-1); Chang et al. 2020 (doi: 10.1002/cam4.2702)	Proficient proofreading: V411L (Barbari et al. 2018, doi: 10.1534/g3.118.200042); Deficient proofreading (weak): V411L (Pai et al. 2022, doi: 10.1101/2022.06.23.497361v1)		Deficient proofreading: V411L (Shinbrot et al. 2014, doi: 10.1101/gr.174789.114); V411L mutator phenotype in mES (mouse embryonic stem cells) (van Gool et al. 2015; doi: 10.1158/1078-0432.CCR-18-0266)		14 pMMR tumors: POLE mut sigs (mean) 61% [range 25%-81%], TMB (mean) 173 mut/Mb [range 28-325 mut/Mb]; 7 dMMR tumors: POLE mut sigs (mean) 36% [range 8%-68%], TMB (mean) 251 mut/Mb [range 109-531 mut/Mb]; 2 tumors with unknown MMR status: sysucc_311T: POLE mut sigs 65%, TMB 145 mut/Mb; and GBM18_I1: POLE mut sigs 12%, TMB 253 mut/Mb		PS3_mod; PM2_supp; PS2 (2pt); PM1 (hotspot); PP4_strong	P
POLE:c.1231G>A; p.(Val411Met)	rs1057519945	ALL=0 NFE=0	Flanking Exo IV (BLOSUM62: 1)	No	0.435	DNA binding cleft but NOT at <6Å from DNA			n.a.	1x ClinVar	n.a.	1x ClinVar	ClinVar	Proficient proofreading: V411L (Barbari et al. 2018, doi: 10.1534/g3.118.200042); Deficient proofreading (weak): V411L (Pai et al. 2022, doi: 10.1101/2022.06.23.497361v1)		Deficient proofreading: V411L (Shinbrot et al. 2014, doi: 10.1101/gr.174789.114); V411L mutator phenotype in mES (mouse embryonic stem cells) (van Gool et al. 2015; doi: 10.1158/1078-0432.CCR-18-0266)		(V411L) 14 pMMR tumors: POLE mut sigs (mean) 61% [range 25%-81%], TMB (mean) 173 mut/Mb [range 28-325 mut/Mb]; 7 dMMR tumors: POLE mut sigs (mean) 36% [range 8%-68%], TMB (mean) 251 mut/Mb [range 109-531 mut/Mb]; 2 tumors with unknown MMR status: sysucc_311T: POLE mut sigs 65%, TMB 145 mut/Mb; and GBM18_I1: POLE mut sigs 12%, TMB 253 mut/Mb		PM2_supp; PM5	VUS
POLE:c.1252C>A; p.(Pro418Thr)	rs1555228651	ALL=0 NFE=0	Flanking Exo IV (BLOSUM62: -1)	No	0.583	DNA binding cleft but NOT at <6Å from DNA			n.a.	1x ClinVar	n.a.	1x ClinVar	ClinVar					1 (P418S): TCGA-W3-A828-06: POLE mut sigs 0%, TMB 46 mut/Mb, MMR status n.a.		PM2_supp	VUS
POLE:c.1270C>T; p.(Leu424Phe)	rs483352909	ALL=3/236808 (0.0013%) NFE=0/102748 (0%)	Exo IV (BLOSUM62: 0)	No	0.669	<6Å from DNA			n.a.	3x ClinVar	n.a.	3x ClinVar	ClinVar	Deficient proofreading: L424V (Palles et al. 2013, doi: 10.1038/ng.2503; Barbari et al. 2018, doi: 10.1534/g3.118.200042; Castellsagué et al. 2019, doi: 10.1002/humu.23676; Mur et al. 2020, doi: 10.1038/s41436-020-0922-2; Hamzaoui et al. 2020, 10.1038/s41436-020-0828-z; (weak) Pai et al. 2022, doi: 10.1101/2022.06.23.497361v1)				2 (L424V): TCGA-BG-A0VX: POLE mut sigs 50%, TMB 4.4 mut/Mb, pMMR; TCGA-D8-A1JG: POLE mut sigs 17%, TMB 2.6 mut/Mb, pMMR. 3 (L424I): TCGA-AA-3977: POLE mut sigs 69%, TMB 74 mut/Mb, pMMR; TCGA-AP-A051: POLE mut sigs 34%, TMB 176 mut/Mb, dMMR; TCGA-B5-A3FC: POLE mut sigs 7%, TMB 286 mut/Mb, dMMR		PM1_supp (exo + DNA binding); PP3; PM5	VUS
POLE:c.1270C>G; p.(Leu424Val)	rs483352909	ALL=0 NFE=0	Exo IV (BLOSUM62: 1)	No	0.654	<6Å from DNA		De novo (n=2; 2/2 not confirmed)	Yes; >7 (>2)	PPAP phenotypes (details in publications)	PPAP phenotypes (details in publications). De novo cases reported	69 carriers (16 families) with PPAP phenotypes (details in publications)	Palles et al. 2013 (doi: 10.1038/ng.2503); Chubb et al. 2015 (doi: 10.1200/JCO.2014.56.5689); Elsayed et al. 2015 (doi: 10.1038/ejhg.2014.242); Spier et al. 2015 (doi: 10.1002/ijc.29396); Valle et al 2014 (doi: 10.1093/hmg/ddu058); Hamzaoui et al. 2020 (doi: 10.1038/s41436-020-0828-z); Johanns et al. 2016 (doi: 10.1158/2159-8290)	Deficient proofreading: L424V (Palles et al. 2013, doi: 10.1038/ng.2503; Barbari et al. 2018, doi: 10.1534/g3.118.200042; Castellsagué et al. 2019, doi: 10.1002/humu.23676; Mur et al. 2020, doi: 10.1038/s41436-020-0922-2; Hamzaoui et al. 2020, 10.1038/s41436-020-0828-z; (weak) Pai et al. 2022, doi: 10.1101/2022.06.23.497361v1)	Decreased exonuclease excision rate: L424V and L424I (Galati et al. 2020, doi: 10.1158/0008-5472.CAN-20-0624; Campbell et al. 2017, doi: 10.1016/j.cell.2017.09.048)	Deficient proofreading (Labrousse et al. 2023; doi: 10.1093/narcan/zcad011)		2: TCGA-BG-A0VX: POLE mut sigs 50%, TMB 4.4 mut/Mb, pMMR; TCGA-D8-A1JG: POLE mut sigs 17%, TMB 2.6 mut/Mb, pMMR. 3 (L424I): TCGA-AA-3977: POLE mut sigs 69%, TMB 74 mut/Mb, pMMR; TCGA-AP-A051: POLE mut sigs 34%, TMB 176 mut/Mb, dMMR; TCGA-B5-A3FC: POLE mut sigs 7%, TMB 286 mut/Mb, dMMR	1 CRC and 4 adenomas: POLE mut sigs >80% (SBS10a SBS10b), hyper/ultramutated, MMR status n.a. (Robinson et al. 2021, doi: 10.1038/s41588-021-00930-y); Oligodendroglioma (de novo): POLE mut sigs 11% (SBS14), TMB 502 mut/Mb (Mur et al. 2020, reanalized with Signal).	PS2_supp (0.25 + 0.25 pt); PS3_mod; PM2_supp; PM1_supp (exo + DNA binding); PP1_strong; PP3; PP4_strong	P
POLE:c.1274A>C; p.(Lys425Thr)	n.a.	ALL=0 NFE=0	Exo IV (BLOSUM62: -1)	No	0.602	<6Å from DNA			n.a.	1x ClinVar	n.a.	1x ClinVar	ClinVar	Deficient proofreading: K425R (weak) (Hamzaoui et al. 2020, 10.1038/s41436-020-0828-z)				1 (K425M): TCGA-L5-A8NJ: POLE mut sigs 0%, TMB 6.7 mut/Mb, pMMR		PM2_supp; PM1_supp (exo + DNA binding)	VUS
POLE:c.1274A>G; p.(Lys425Arg)	rs757186755	ALL=4/268204 (0.0015%) NFE=3/118156 (0.0025%)	Exo IV (BLOSUM62: 2)	No	0.457	<6Å from DNA			n.a.	CRC and <5 polyps; CRC (63); BC (31), 3x CRC (30); BC (46), OC (48) and EC (48); CRC (43); Cutaneous malignant melanoma (55).	CRC (33)	CRC and <5 polyps; CRC (63); BC (31), 3x CRC (30); BC (46), OC (48) and EC (48); CRC (43); Cutaneous malignant melanoma (55); CRC (33).	Mur et al. 2020 (doi: 10.1038/s41436-020-0922-2); Rohlin et al. 2016 (doi: 10.1002/gcc.22314); Aoude et al. 2015 (doi: 10.1007/s10689-015-9826-8); Shirts et al. (doi: 10.1038/gim.2015.212), Hamzaoui et al. 2020 (doi: 10.1038/s41436-020-0828-z)	Deficient proofreading (weak) (Hamzaoui et al. 2020, 10.1038/s41436-020-0828-z)				1 (K425M): TCGA-L5-A8NJ: POLE mut sigs 0%, TMB 6.7 mut/Mb, pMMR		PS3_supp; PM1_supp (exo + DNA binding)	VUS
POLE:c.1277C>T; p.(Ala426Val)	rs374920539	ALL=6/268142 (0.0022%) NFE=4/118158 (0.0034%)	Exo IV (BLOSUM62: 0)	No	0.392	DNA binding cleft but NOT at <6Å from DNA	CHEK2 c.593-1G>T (Mur 2020)		Yes; 2 (1)	Renal ca. (49), CRC (44) and adenomas	CRC (60)	Renal ca. (49), CRC (44) and adenomas; CRC (60); CRC (73)	Mur et al. 2020 (doi: 10.1038/s41436-020-0922-2)	Deficient proofreading (Mur et al. 2020; doi: 10.1038/s41436-020-0922-2)				2: TCGA-AX-A05Z-01: POLE mut sigs 79%, TMB 152 mut/Mb, pMMR (also POLE P286R) . TCGA-AX-A2HC-01: POLE mut sigs 61%, TMB 313 mut/Mb, dMMR (also POLE M285R)		PS3_supp; BS1; PM1_supp (exo)	VUS
POLE:c.1282G>C; p.(Ala428Pro)	n.a.	ALL=0 NFE=0	Exo IV (BLOSUM62: -1)	No	0.561	DNA binding cleft but NOT at <6Å from DNA			n.a.	1x ClinVar	n.a.	1x ClinVar	ClinVar	A428 not conserved in S. cerevisiae and S. pombe				1 (A428T): TCGA-AP-A1DQ: POLE mut sigs 0%, TMB 0.8 mut/Mb, pMMR		PM2_supp; PM1_supp (exo)	VUS
POLE:c.1282G>A; p.(Ala428Thr)	rs150032060	ALL=14/268140 (0.0052%) NFE=8/118152 (0.0068%)	Exo IV (BLOSUM62: 0)	No	0.330	DNA binding cleft but NOT at <6Å from DNA			n.a.	4x ClinVar	n.a.	4x ClinVar	ClinVar	A428 not conserved in S. cerevisiae and S. pombe		Proficient proofreading (Shinbrot et al. 2014, doi: 10.1101/gr.174789.114)		1: TCGA-AP-A1DQ: POLE mut sigs 0%, TMB 0.8 mut/Mb, pMMR		BS1; PM1_supp (exo)	VUS
POLE:c.1287G>T; p.(Lys429Asn)	rs1593073300	ALL=0 NFE=0	Flanking Exo IV-V (BLOSUM62: 0)	No	0.237	DNA binding cleft but NOT at <6Å from DNA			n.a.	1x ClinVar	n.a.	1x ClinVar	ClinVar	K429 not conserved in S. cerevisiae and S. pombe				1: TCGA-AJ-A3BH-01: POLE mut sigs 8%, TMB 79 mut/Mb, dMMR (also POLE T278M)		PM2_supp; BP4	VUS
POLE:c.1288G>A; p.(Ala430Thr)	rs140566004	ALL=130/268164 (0.048%); homoz=1 NFE=8/118158 (0.0068%)	Exo V (BLOSUM62: 0)	No	0.487	DNA binding cleft but NOT at <6Å from DNA			n.a.	6x ClinVar; 130 gnomAD non-cancer individuals; 1 ESP control	n.a.	6x ClinVar; 130 gnomAD non-cancer individuals; 1 ESP Control	Rosenthal et al. (doi: 10.1007/s00439-018-1938-4); Controls (gnomad); ClinVar	A430 not conserved in S. cerevisiae and S. pombe				n.a.		BA1; PM1_supp (exo)	B
POLE:c.1298G>A; p.(Gly433Asp)	rs1465684132	ALL=1/236778 (0.00042%) NFE=0/102746 (0%)	Exo V (BLOSUM62: -1)	No	0.496	DNA binding cleft but NOT at <6Å from DNA			n.a.	CRC	n.a.	CRC	Chang et al. 2020 (doi: 10.1002/cam4.2702)					n.a.		PM2_supp; PM1_supp (exo)	VUS
POLE:c.1306C>A; p.(Pro436Thr)	rs1565973210	ALL=0 NFE=0	Exo V (BLOSUM62: -1)	No	0.593	DNA binding cleft but NOT at <6Å from DNA			n.a.	1x ClinVar	n.a.	1x ClinVar	ClinVar	Deficient proofreading: P436R (Barbari et al. 2018, doi: 10.1534/g3.118.200042); Deficient proofreading (weak): P436S (Hamzaoui et al. 2020, 10.1038/s41436-020-0828-z)				2 (P436R): TCGA-AX-A06F: POLE mut sigs 42%, TMB 185 mut/Mb, pMMR; TCGA-AA-A010: POLE mut sigs 67%, TMB 186 mut/Mb, dMMR		PM2_supp; PM1_supp (exo)	VUS
POLE:c.1307C>G; p.(Pro436Arg)	rs864622766	ALL=0 NFE=0	Exo V (BLOSUM62: -2)	No	0.592	DNA binding cleft but NOT at <6Å from DNA			n.a.	CMMRD-like: CRC and anaplastic astrocytoma (17)	n.a.	CRC and anaplastic astrocytoma (17)	Shuen et al. 2019 (doi: 10.1200/JCO.18.00474); Galati et al. 2020 (10.1158/0008-5472.CAN-20-0624)	Deficient proofreading: P436R (Barbari et al. 2018, doi: 10.1534/g3.118.200042); Deficient proofreading (weak): P436S (Hamzaoui et al. 2020, 10.1038/s41436-020-0828-z)				2: TCGA-AX-A06F: POLE mut sigs 42%, TMB 185 mut/Mb, pMMR; TCGA-AA-A010: POLE mut sigs 67%, TMB 186 mut/Mb, dMMR		PS3_supp; PM2_supp; PS4_supp; PM1_supp (exo); PP4_strong	LP
POLE:c.1306C>T; p.(Pro436Ser)	n.a.	ALL=0 NFE=0	Exo V (BLOSUM62: -1)	No	0.524	DNA binding cleft but NOT at <6Å from DNA		De novo (confirmed)	n.a.	2x CRC (31,41) and >10 adenomas; 2x CRC (42), OC (49), EC (51), 2x BC (51) and 2x CRC (54)	de novo; n.a.	2x CRC (31,41) and >10 adenomas; 2x CRC (42), OC (49), EC (51), 2x BC (51) and 2x CRC (54)	Spier et al. 2015 (doi: 10.1002/ijc.29396); Hamzaoui et al. 2020 (doi: 10.1038/s41436-020-0828-z)	Deficient proofreading: P436R (Barbari et al. 2018, doi: 10.1534/g3.118.200042); Deficient proofreading (weak): P436S (Hamzaoui et al. 2020, 10.1038/s41436-020-0828-z)				2 (P436R): TCGA-AX-A06F: POLE mut sigs 42%, TMB 185 mut/Mb, pMMR; TCGA-AA-A010: POLE mut sigs 67%, TMB 186 mut/Mb, dMMR		PS2_supp (0.5 pt); PS3_supp; PM2_supp; PM1_supp (exo)	VUS
POLE:c.1309G>A; p.(Val437Met)	rs115047349	ALL=1/236668 (0.00042%) NFE=1/102738 (0.00097%)	Exo V (BLOSUM62: 1)	No	0.360	DNA binding cleft but NOT at <6Å from DNA	RECQL4 c.2636dup (Bonache 2018)		n.a.	OC (50); 3x ClinVar	n.a.	OC (50); 3x ClinVar	Bonache et al. 2018 (doi: 10.1007/s00432-018-2763-9); ClinVar	V437 not conserved in S. cerevisiae and S. pombe				1: TCGA-KN-8428: POLE mut sigs 0%, TMB 20 mut/Mb, pMMR		PM2_supp; PM1_supp (exo)	VUS
POLE:c.1309G>C; p.(Val437Leu)	n.a.	ALL=1/236668 (0.00042%) NFE=1/102738 (0.00097%)	Exo V (BLOSUM62: 1)	No	0.350	DNA binding cleft but NOT at <6Å from DNA			n.a.	1x ClinVar	n.a.	1x ClinVar	ClinVar	V437 not conserved in S. cerevisiae and S. pombe				1 (V437M): TCGA-KN-8428: POLE mut sigs 0%, TMB 20 mut/Mb, pMMR		PM2_supp; PM1_supp (exo)	VUS
POLE:c.1322C>G; p.(Pro441Arg)	rs775340163	ALL=0 NFE=0	Flanking Exo V (BLOSUM62: -2)	No	0.546	<6Å from DNA			n.a.	2x ClinVar	n.a.	2x ClinVar	ClinVar					1 (P441L): TCGA-IB-7651-01: POLE mut sigs 29%, TMB 293 mut/Mb, dMMR (also POLE P286R)		PM2_supp; PM1_supp (DNA binding)	VUS
POLE:c.1322C>T; p.(Pro441Leu)	rs775340163	ALL=2/236444 (0.00085%) NFE=1/102710 (0.00097%)	Flanking Exo V (BLOSUM62: -3)	No	0.480	<6Å from DNA			n.a.	3x ClinVar	n.a.	3x ClinVar	ClinVar					1: TCGA-IB-7651-01: POLE mut sigs 29%, TMB 293 mut/Mb, dMMR (also POLE P286R)		PM1_supp (DNA binding)	VUS
POLE:c.1321C>T; p.(Pro441Ser)	n.a.	ALL=0 NFE=0	Flanking Exo V (BLOSUM62: -1)	No	0.477	<6Å from DNA			n.a.	1x ClinVar	n.a.	1x ClinVar	ClinVar					1 (P441L): TCGA-IB-7651-01: POLE mut sigs 29%, TMB 293 mut/Mb, dMMR (also POLE P286R)		PM2_supp; PM1_supp (DNA binding)	VUS
POLE:c.1321C>G; p.(Pro441Ala)	rs1005538045	ALL=0 NFE=0	Flanking Exo V (BLOSUM62: -1)	No	0.464	<6Å from DNA			n.a.	2x ClinVar	n.a.	2x ClinVar	ClinVar					1 (P441L): TCGA-IB-7651-01: POLE mut sigs 29%, TMB 293 mut/Mb, dMMR (also POLE P286R)		PM2_supp; PM1_supp (DNA binding)	VUS
POLE:c.1330A>G; p.(Met444Val)	rs546871889	ALL=1/236356 (0.00042%) NFE=0/102704 (0%)	Flanking Exo V (BLOSUM62: 1)	No	0.567	<6Å from DNA			n.a.	2x ClinVar	n.a.	2x ClinVar	ClinVar					1 (M444K): TCGA-BS-A0TC: POLE mut sigs 81%, TMB 35 mut/Mb, pMMR		PM2_supp; PM1_supp (DNA binding)	VUS
POLE:c.1331T>A; p.(Met444Lys)	n.a.	ALL=0 NFE=0	Flanking Exo V (BLOSUM62: -1)	No	0.621	<6Å from DNA			n.a.	CMMRD-like: CRC (13), >10 adenomas, low-grade glioma (11) and CALMS	n.a.	CRC (13), >10 adenomas, low-grade glioma (11) and CALMS	Sehested et al. 2022 (doi: 10.1002/humu.24299)					1: TCGA-BS-A0TC: POLE mut sigs 81%, TMB 35 mut/Mb, pMMR	CRC: POLE mut sig SBS10b (% contribution not defined), TMB >169 mut/Mb, pMMR (Sehested et al. 2022, doi: 10.1002/humu.24299)	PM2_supp; PS4_supp; PM1_supp (DNA binding); PP4_strong	LP
POLE:c.1337G>A; p.(Arg446Gln)	rs151273553	ALL=72/267402 (0.027%) NFE=63/118046 (0.053%)	Flanking Exo III (BLOSUM62: 1)	No	0.379	DNA binding cleft but NOT at <6Å from DNA			n.a.	CRC (28) and >100 polyps (28); Cutaneous malignant melanoma (38)	n.a.	CRC (28) and >100 polyps (28); Cutaneous malignant melanoma (38)	Spier et al. 2015 (doi: 10.1002/ijc.29396);, Aoude et al. 2015 (doi: 10.1007/s10689-015-9826-8)	R446 not conserved in S. cerevisiae and S. pombe				n.a.		BA1	B
POLE:c.1336C>T; p.(Arg446Trp)	rs200403177	ALL=9/236078 (0.0038%) NFE=2/102656 (0.0019%)	Flanking Exo III (BLOSUM62: -3)	No	0.398	DNA binding cleft but NOT at <6Å from DNA			n.a.	CRC (57); EC	n.a.	CRC (57); EC	Billingsley et al. 2015 (doi:10.1002/cncr.29046), Buchanan et al. 2018 (doi: 10.1038/gim.2017.185)	R446 not conserved in S. cerevisiae and S. pombe				n.a.		BS1	VUS
POLE:c.1345A>G; p.(Thr449Ala)	rs747935432	ALL=1/235712 (0.00042%) NFE=1/102610 (0.00097%)	Flanking Exo III (BLOSUM62: 0)	No	0.209	No			n.a.	1x ClinVar	n.a.	1x ClinVar	ClinVar	T449 not conserved in S. cerevisiae and S. pombe				1 (T449M): TCGA-VQ-A8P2-01: POLE mut sigs 16%, TMB 139 mut/Mb, dMMR (also POLE P286L)		PM2_supp; BP4	VUS
POLE:c.1346C>T; p.(Thr449Met)	rs780299012	ALL=8/235530 (0.0034%) NFE=0/102596 (0%)	Flanking Exo III (BLOSUM62: -1)	No	0.179	No	MSH2 c.2096 C>A; p.(S699*) (Hampel 2018)		n.a.	CRC; 3x Clinvar	n.a.	CRC; 3x Clinvar	Hampel et al. 2018 (doi: 10.1001/jamaoncol.2018.0104); ClinVar	T449 not conserved in S. cerevisiae and S. pombe				1: TCGA-VQ-A8P2-01: POLE mut sigs 16%, TMB 139 mut/Mb, dMMR (also POLE P286L)		BS1; BP4	LB
POLE:c.1357C>G; p.(Gln453Glu)	rs781360770	ALL=9/234780 (0.0038%) NFE=6/102416 (0.0059%)	Exo III (BLOSUM62: 2)	No	0.321	DNA binding cleft but NOT at <6Å from DNA			n.a.	6x ClinVar	n.a.	6x ClinVar	ClinVar					1 (Q453R): TCGA-B5-A11H: POLE mut sigs 0%, TMB 25 mut/Mb, dMMR		BS1; PM1_supp (exo)	VUS
POLE:c.1366G>C; p.(Ala456Pro)	rs1565972665	ALL=0 NFE=0	Exo III (BLOSUM62: -1)	Yes (n=19)	0.620	DNA binding cleft but NOT at <6Å from DNA			n.a.	CMMRD-like: Medulloblastoma (5), CALMs and extracolonic benign tumors	n.a.	Medulloblastoma (5), CALMs and extracolonic benign tumors	Lindsay et al. 2019 (doi: 10.1101/mcs.a004499)	A456 not conserved in S. cerevisiae				3 pMMR tumors: POLE mut sigs (mean) 73% [range 57%-82%], TMB (mean) 89 mut/Mb [range 35-154 mut/Mb]; TCGA-D1-A103: POLE mut sigs 41%, TMB 162 mut/Mb, dMMR	Medulloblastoma: POLE mut sig SBS10 (% contribution not defined), TMB >150 mut/Mb, MMR status n.a. (Lindsay et al. 2019, doi: 10.1101/mcs.a004499)	PM2_supp; PS4_supp; PM1 (hotspot); PP4_strong	LP
POLE:c.1370C>T; p.(Thr457Met)	rs878854842	ALL=0 NFE=0	Exo III (BLOSUM62: -1)	No	0.471	DNA binding cleft but NOT at <6Å from DNA			n.a.	CRC (52); Papillary thyroid ca. (18)	n.a.	CRC (52); Papillary thyroid ca. (18)	Siraj et al. 2020 (doi: 10.1002/mgg3.1368); Siraj et al. 2020 (doi: 10.1530/EC-20-0258)	T457 not conserved in S. cerevisiae and S. pombe				2: TCGA-OR-A5J5: POLE mut sigs 0%, TMB 8.6 mut/Mb, dMMR; MM12T: POLE mut sigs 0%, TMB 0.76 mut/Mb (25 muts in total), MMR status n.a. (also POLE Y458H)		PM2_supp; PM1_supp (exo); BP5	VUS
POLE:c.1373A>T; p.(Tyr458Phe)	n.a.	ALL=0 NFE=0	Exo III (BLOSUM62: 3)	No	0.492	<6Å from DNA			Yes; 15 (1)	Pancreatic ca. (46)	OC (40), CRC (48) and multiple adenomas; CRC; Multiple adenomas; Multiple adenomas	27 PPAP mutation carriers: 13 CRC, 3 CRC and other cancer types, 3 pancreatic ca. and 6 multiple adenomas. 2 non-affected in their 20s. 10 non-carriers: 5 unaff. and 5 affected with no PPAP-associated phenotypes (prostate, lung, bladder and neuroendocrine tumors and 1 adenoma)	Hansen et al. 2015 (doi: 10.1007/s10689-015-9803-2); Rocque et al. 2023 (doi: 10.1007/s00438-023-02000-w)	Non-conclussive results: Y458F (Rocque et al. 2023, doi: 10.1007/s00438-023-02000-w)	Reduced exonuclease activity: Y458F (Derbyshire et al. 1991, doi: 10.1002/j.1460-2075.1991.tb07916.x )	Deficient proofreading: Y458F (Rocque et al. 2023, doi: 10.1007/s00438-023-02000-w)		1 (Y458H): MM12T: POLE mut sigs 0%, TMB 0.76 mut/Mb (25 muts in total), MMR status n.a. (also POLE T457M)	CRC: POLE mut sig 0.7%, TMB 450 mut/Mb, dMMR; CRC: POLE mut sig 20.5%, TMB 442 mut/Mb, dMMR (Rocque et al. 2023, doi: 10.1007/s00438-023-02000-w)	PS3_mod; PM2_supp; PM1_supp (exo + DNA binding); PP1_mod; PP4_mod	LP
POLE:c.1372T>A; p.(Tyr458Asn)	rs879254259	ALL=0 NFE=0	Exo III (BLOSUM62: -2)	No	0.636	<6Å from DNA			n.i.	3 adenomas (16)	CRC (25) and polyps	CRC (25); CRC and polyps (25); 3 adenomas (16)	Shickh et al. 2020 (10.1136/jmedgenet-2020-106936), Galati et al. 2020 (10.1158/0008-5472.CAN-20-0624)	Non-conclussive results: Y458F (Rocque et al. 2023, doi: 10.1007/s00438-023-02000-w)	Reduced exonuclease activity: Y458F (Derbyshire et al. 1991, doi: 10.1002/j.1460-2075.1991.tb07916.x )	Deficient proofreading: Y458F (Rocque et al. 2023, doi: 10.1007/s00438-023-02000-w)		1 (Y458H): MM12T: POLE mut sigs 0%, TMB 0.76 mut/Mb (25 muts in total), MMR status n.a. (also POLE T457M)		PM2_supp; PM1_supp (exo + DNA binding); PM5_supp	VUS
POLE:c.1376C>G; p.(Ser459Cys)	rs765702675	ALL=1/236930 (0.00042%) NFE=1/102738 (0.00097%)	Exo III (BLOSUM62: -1)	No	0.480	DNA binding cleft but NOT at <6Å from DNA			n.a.	3x ClinVar	n.a.	3x ClinVar	ClinVar	Deficient proofreading: S459F (Barbari et al. 2018, doi: 10.1534/g3.118.200042; Pai et al. 2022, doi: 10.1101/2022.06.23.497361v1)	Decreased exonuclease excision rate: S459F (Galati et al. 2020, doi: 10.1158/0008-5472.CAN-20-0624)	Deficient proofreading: S459F (Shinbrot et al. 2014, doi: 10.1101/gr.174789.114; Hodel et al. 2020, doi: 10.1016/j.molcel.2020.05.012)	PoleS459F/S459F and PoleP459F/+ develop GI tumors and lymphomas (Galati et al. 2020, doi: 10.1158/0008-5472.CAN-20-0624)	4 pMMR tumors (S459F): POLE mut sigs (mean) 80% [range 76%-82%], TMB (mean) 123 mut/Mb [range 46-271 mut/Mb]		PM2_supp; PM1_supp (exo)	VUS
POLE:c.1378G>A; p.(Val460Met)	rs753586583	ALL=2/236930 (0.00084%) NFE=1/102740 (0.00097%)	Exo III (BLOSUM62: 1)	No	0.449	No			n.i.	Prostate ca. (70), CRC (74) and AML (83)	Cutaneous malignant melanoma (29)	Prostate ca. (70), CRC (74) and AML (83); Cutaneous malignant melanoma (29)	Aoude et al. 2015 (doi: 10.1007/s10689-015-9826-8)					n.a.		PM1_supp (exo)	VUS
POLE:c.1381T>A; p.(Ser461Thr)	n.a.	ALL=0 NFE=0	Exo III (BLOSUM62: 1)	No	0.587	DNA binding cleft but NOT at <6Å from DNA		De novo (confirmed)	n.a.	CMMRD-like: Medulloblastoma (4) and CALMS	n.a.	Medulloblastoma (4) and CALMS	Sehested et al. 2022 (doi: 10.1002/humu.24299)					1 (S461L): TCGA-AX-A2HD: POLE mut sigs 17%, TMB 256 mut/Mb, dMMR	Medulloblastoma: POLE mut sigs SBS10 and SBS14 (% contribution not defined), TMB 266 mut/Mb, MMR status: MSS, loss of MSH6 expression (Sehested et al. 2022, doi: 10.1002/humu.24299)	PS2 (2 pt); PM2_supp; PM1_supp (exo)	LP
POLE:c.1394C>T; p.(Ala465Val)	rs1555228490	ALL=0 NFE=0	Exo III (BLOSUM62: 0)	No	0.599	DNA binding cleft but NOT at <6Å from DNA			n.a.	2x ClinVar	n.a.	2x ClinVar	ClinVar					2: TCGA-XK-AAIW: POLE mut sigs 10%, TMB 215 mut/Mb, dMMR; TCGA-AX-A0J1: POLE mut sigs 0%, TMB 144 mut7Mb, dMMR		PM2_supp; PM1_supp (exo); PP4_mod	VUS
POLE:c.1393G>A; p.(Ala465Thr)	rs771526654	ALL=1/236940 (0.00042%) NFE=1/102742 (0.00097%)	Exo III (BLOSUM62: 0)	No	0.478	DNA binding cleft but NOT at <6Å from DNA			n.a.	2x ClinVar	n.a.	2x ClinVar	ClinVar					2 (A465V): TCGA-XK-AAIW: POLE mut sigs 10%, TMB 215 mut/Mb, dMMR; TCGA-AX-A0J1: POLE mut sigs 0%, TMB 144 mut7Mb, dMMR		PM2_supp; PM1_supp (exo)	VUS
POLD1:c.916C>T; p.(Arg306Cys)	rs755457889	ALL=2/257826 (0.00078%) NFE=1/113822 (0.00088%)	Flanking Exo I (BLOSUM62: -3)	No	0.190	DNA binding cleft but NOT at <6Å from DNA			n.a.	3x ClinVar	n.a.	3x ClinVar	ClinVar	R306 not conserved in S. cerevisiae and S. pombe				2:TCGA-AX-A3FT: POLD1 mut sigs 31% (only SBS 20), TMB 3 mut/Mb, dMMR; TCGA-CF-A9FF-01: POLD1 mut sigs 0%, TMB: 3.9 mut/Mb, pMMR		BP4	VUS
POLD1:c.917G>A; p.(Arg306His)	rs781682472	ALL=2/31386 (0.0064%) NFE=2/15422 (0.013%)	Flanking Exo I (BLOSUM62: 0)	No	0.142	DNA binding cleft but NOT at <6Å from DNA			n.a.	4x ClinVar	n.a.	4x ClinVar	ClinVar	R306 not conserved in S. cerevisiae and S. pombe				2 (R316C): TCGA-AX-A3FT: POLD1 mut sigs 31% (only SBS 20), TMB 3 mut/Mb, dMMR; TCGA-CF-A9FF-01: POLD1 mut sigs 0%, TMB: 3.9 mut/Mb, pMMR		BP4	VUS
POLD1:c.921T>G; p.(Ile307Met)	n.a.	ALL=0 NFE=0	Flanking Exo I (BLOSUM62: 1)	No	0.268	DNA binding cleft but NOT at <6Å from DNA			n.a.	OC (40)	n.a.	OC (40)	Mur et al. 2020 (doi: 10.1038/s41436-020-0922-2)	R306 not conserved in S. cerevisiae and S. pombe				1 (I307V): TCGA-WE-A8K5: POLD1 mut sigs 0%, TMB 37 mut/Mb, MMR status n.a.		PM2_supp; BP4	VUS
POLD1:c.932G>A; p.(Arg311His)	rs777944185	ALL=3/230626 (0.0013%) NFE=1/100226 (0.0010%)	Flanking Exo I (BLOSUM62: 0)	No	0.448	DNA binding cleft but NOT at <6Å from DNA			n.a.	CRC (90)	n.a.	CRC (90)	Siraj et al. 2020 (doi: 10.1002/mgg3.1368)	Proficient proofreading: R311A (Herr et al. 2011, doi: 10.1371/journal.pgen.1002282)				1 (R311H): TCGA-IB-7651: POLD1 mut sigs 0%, TMB 293 mut/Mb, dMMR (also POLE P286R and P441L); 1 (R311C): TCGA-BR-8591: POLD1 mut sigs 29% (only SBS20), TMB 37 mut/Mb, dMMR			VUS
POLD1:c.931C>T; p.(Arg311Cys)	rs201010746	ALL=4/261316 (0.0015%) NFE=2/115294 (0.0017%)	Flanking Exo I (BLOSUM62: -3)	No	0.405	DNA binding cleft but NOT at <6Å from DNA			n.a.	1x ClinVar	n.a.	1x ClinVar	ClinVar	Proficient proofreading: R311A (Herr et al. 2011, doi: 10.1371/journal.pgen.1002282)				1 (R311H): TCGA-IB-7651: POLD1 mut sigs 0%, TMB 293 mut/Mb, dMMR (also POLE P286R and P441L); 1 (R311C): TCGA-BR-8591: POLD1 mut sigs 29% (only SBS20), TMB 37 mut/Mb, dMMR			VUS
POLD1:c.931C>A; p.(Arg311Ser)	rs201010746	ALL=0 NFE=0	Flanking Exo I (BLOSUM62: -1)	No	0.378	DNA binding cleft but NOT at <6Å from DNA			n.a.	4x ClinVar	n.a.	4x ClinVar	ClinVar	Proficient proofreading: R311A (Herr et al. 2011, doi: 10.1371/journal.pgen.1002282)				1 (R311H): TCGA-IB-7651: POLD1 mut sigs 0%, TMB 293 mut/Mb, dMMR (also POLE P286R and P441L); 1 (R311C): TCGA-BR-8591: POLD1 mut sigs 29% (only SBS20), TMB 37 mut/Mb, dMMR		PM2_supp	VUS
POLD1:c.934G>A; p.(Val312Met)	rs371612922	ALL=9/262404 (0.0034%) NFE=6/115782 (0.0051%)	Exo I (BLOSUM62: 1)	No	0.294	DNA binding cleft but NOT at <6Å from DNA			n.a.	CRC	n.a.	CRC	Chang et al. 2020 (doi: 10.1002/cam4.2702)	V312 not conserved in S. cerevisiae and S. pombe				1: TCGA-A2-A04T: POLD1 mut sigs 0%, TMB 2.4 mut/Mb, pMMR		BS1; PM1_supp (exo)	VUS
POLD1:c.947A>G; p.(Asp316Gly)	rs1555790301	ALL=0 NFE=0	Exo I - Catalytic site (BLOSUM62: -1)	No	0.773	<6Å from DNA			Yes; 1 (1)	CRC (44), EC (54) and 3 polyps (56)	EC (57) and 2x BC (65,75)	CRC (44), EC (54) and 3 polyps (56); EC (57) and 2x BC (65,75)	Bellido et al. 2016 (doi: 10.1038/gim.2015.75)	Deficient proofreading: D316G, D316N (Murphy et al. 2006, doi: 10.1139/g05-106), D316V (Jin et al. 2001, doi: 10.1073/pnas.091095198), and D316A (Herr et al. 2011, doi: 10.1371/journal.pgen.1002282)	Reduced exonuclease activity: D316N (Sattar et al. 1996, doi; 10.1021/bi961552q) and D316A (Sattar et al. 1996, doi: 10.1021/bi961552q; Derbyshire et al. 1991, doi: 10.1002/j.1460-2075.1991.tb07916.x)			1 (D316G): TCGA-DF-A2KN: POLD1 mut sigs 0%, TMB 90 mut/Mb, dMMR. 2 (D316N): TCGA-EO-A3KX: POLD1 mut sigs 82% (only SBS 20), TMB 82 mut/Mb, dMMR; TCGA-FI-A2D0: POLD1 mut sigs 0%, TMB 157 mut/Mb, dMMR (also POLE V411L)	Liver metastasis: POLD1 mut sigs 0%, TMB 14 mut/Mb (Mur et al. 2020, reanalyzed with Signal) [bad DNA quality, 81% signature contribution unassigned, considered not informative].	PS3_supp; PM2_supp; PM1 (catalytic); PP3; PM5_supp	LP
POLD1:c.946G>C; p.(Asp316His)	rs746087148	ALL=1/231076 (0.00043%) NFE=1/100312 (0.0010%)	Exo I - Catalytic site (BLOSUM62: -1)	No	0.743	<6Å from DNA			Yes; 1 (1)	CRC (58), mesothelioma (65) and 3 adenomas	BC (64) and >10 adenomas	CRC (58), mesothelioma (65) and 3 adenomas; BC (64) and >10 adenomas	Bellido et al. 2016 (doi: 10.1038/gim.2015.75)	Deficient proofreading: D316G, D316N (Murphy et al. 2006, doi: 10.1139/g05-106), D316V (Jin et al. 2001, doi: 10.1073/pnas.091095198), and D316A (Herr et al. 2011, doi: 10.1371/journal.pgen.1002282)	Reduced exonuclease activity: D316N (Sattar et al. 1996, doi; 10.1021/bi961552q) and D316A (Sattar et al. 1996, doi: 10.1021/bi961552q; Derbyshire et al. 1991, doi: 10.1002/j.1460-2075.1991.tb07916.x)			1 (D316G): TCGA-DF-A2KN: POLD1 mut sigs 0%, TMB 90 mut/Mb, dMMR. 2 (D316N): TCGA-EO-A3KX: POLD1 mut sigs 82% (only SBS 20), TMB 82 mut/Mb, dMMR; TCGA-FI-A2D0: POLD1 mut sigs 0%, TMB 157 mut/Mb, dMMR (also POLE V411L)	CRC: POLD1 mut sigs 28% (SBS10d), cnLOH of POLD1 region with loss of WT allele, TMB 69 mut/Mb, pMMR (Mur et al. 2020 and Andrianova et al. 2022, reanalyzed with Signal)	PM2_supp; PM1 (catalytic); PP3; PP4_strong	LP
POLD1:c.946G>A; p.(Asp316Asn)	rs746087148	ALL=0 NFE=0	Exo I - Catalytic site (BLOSUM62: 1)	No	0.587	<6Å from DNA			n.i.	EC (54), CRC (58) and 5 adenomas	BC (52)	EC (54), CRC (58) and 5 adenomas; BC (52)	Palles et al. 2021 (doi: 10.1007/s10689-021-00256-y)	Deficient proofreading: D316G, D316N (Murphy et al. 2006, doi: 10.1139/g05-106), D316V (Jin et al. 2001, doi: 10.1073/pnas.091095198), and D316A (Herr et al. 2011, doi: 10.1371/journal.pgen.1002282)	Reduced exonuclease activity: D316N (Sattar et al. 1996, doi; 10.1021/bi961552q) and D316A (Sattar et al. 1996, doi: 10.1021/bi961552q; Derbyshire et al. 1991, doi: 10.1002/j.1460-2075.1991.tb07916.x)			1 (D316G): TCGA-DF-A2KN: POLD1 mut sigs 0%, TMB 90 mut/Mb, dMMR. 2 (D316N): TCGA-EO-A3KX: POLD1 mut sigs 82% (only SBS 20), TMB 82 mut/Mb, dMMR; TCGA-FI-A2D0: POLD1 mut sigs 0%, TMB 157 mut/Mb, dMMR (also POLE V411L)		PS3_mod; PM2_supp; PM1_supp (exo + DNA binding)	VUS
POLD1:c.950T>C; p.(Ile317Thr)	n.a.	ALL=0 NFE=0	Exo I (BLOSUM62: -1)	No	0.531	<6Å from DNA			n.a.	EC	n.a.	EC	Wong et al. 2016 (10.1016/j.ygyno.2015.12.031)					n.a.		PM2_supp; PM1_supp (exo + DNA binding)	VUS
POLD1:c.952G>A; p.(Glu318Lys)	rs775232133	ALL=1/229952 (0.00043%) NFE=1/99766 (0.0010%)	Exo I - Catalytic site (BLOSUM62: 1)	No	0.600	<6Å from DNA			n.a.	CRC; Brain ca.	n.a.	CRC; Brain ca.	Chang et al. 2020 (doi: 10.1002/cam4.2702); Singh et al. 2020 (10.1371/journal.pone.0235613)	Deficient proofreading: E318Q and E318G (Murphy et al. 2006, doi: 10.1139/g05-106)	Reduced exonuclease activity: E318A (Sattar et al. 1996, doi: 10.1021/bi961552q; Derbyshire et al. 1991, doi: 10.1002/j.1460-2075.1991.tb07916.x )			1: TCGA-FI-A2F4: POLD1 mut sigs 82% (only SBS 20), TMB 41 mut/Mb, dMMR		PM2_supp; PM1_supp (exo + DNA binding)	VUS
POLD1:c.955T>G; p.(Cys319Gly)	n.a.	ALL=0 NFE=0	Exo I (BLOSUM62: -3)	No	0.514	<6Å from DNA			No; 1 non-carrier sister affected with CRC (38)	>100 adenomas (40)	n.a.	>100 adenomas (40)	Elsayed et al. 2019 (doi: 10.1002/mgg3.603)	Deficient proofreading: C319R and C319Y (Murphy et al. 2006, doi: 10.1139/g05-106)				n.a.		PM2_supp; PM1_supp (exo + DNA binding)	VUS
POLD1:c.961G>A; p.(Gly321Ser)	rs41554817	ALL=87/259378 (0.033%) NFE=74/114172 (0.065%)	Exo I (BLOSUM62: 0)	No	0.363	<6Å from DNA			No; 2 non-carrier sisters with EC (one of them at age 59)	CRC (37) and >100 polyps; CRC (44) and <10 polyps; CRC (41); CRC and polyp(s)	n.a.	CRC (37) and >100 polyps; CRC (44) and <10 polyps; CRC (41); CRC and 14 polyps	Jansen et al. 2016 (doi: 10.1038/ejhg.2015.252); Elsayed et al. 2019 (doi: 10.1002/mgg3.603); Weren et al. 2015 (10.1038/ng.3287)					n.a.		BA1; PM1_supp (exo + DNA binding)	B
POLD1:c.970G>T; p.(Gly324Cys)	rs1160832458	ALL=0 NFE=0	Exo I (BLOSUM62: -3)	No	0.508	DNA binding cleft but NOT at <6Å from DNA			n.a.	1x ClinVar	n.a.	1x ClinVar	ClinVar	Proficient proofreading: G324A (Herr et al. 2011, doi: 10.1371/journal.pgen.1002282)				1 (G324V): TCGA-EQ-A4SO: POLD1 mut sigs 0%, TMB 4.7 mut/Mb, pMMR		PM2_supp; PM1_supp (exo)	VUS
POLD1:c.971G>A; p.(Gly324Asp)	rs1388338405	ALL=2/156700 (0.0013%) NFE=0/59532 (0%)	Exo I (BLOSUM62: -1)	No	0.454	DNA binding cleft but NOT at <6Å from DNA			n.a.	1x ClinVar	n.a.	1x ClinVar	ClinVar	Proficient proofreading: G324A (Herr et al. 2011, doi: 10.1371/journal.pgen.1002282)				1 (G324V): TCGA-EQ-A4SO: POLD1 mut sigs 0%, TMB 4.7 mut/Mb, pMMR		PM1_supp (exo)	VUS
POLD1:c.973A>G; p.(Ile325Val)	rs558345043	ALL=8/157550 (0.0051%) NFE=1/60030 (0.0017%)	Exo I (BLOSUM62: 3)	No	0.041	<6Å from DNA			n.a.	BC (33)	n.a.	BC (33)	Mur et al. 2020 (doi: 10.1038/s41436-020-0922-2)	I325 not conserved in S. cerevisiae and S. pombe				n.a.		BS1; PM1_supp (exo + DNA binding); BP4	LB
POLD1:c.980C>T; p.(Pro327Leu)	rs397514633	ALL=0 NFE=0	Flanking Exo I (BLOSUM62: -3)	No	0.398	<6Å from DNA			n.a.	10 adenomas (70)	n.a.	10 adenomas (70)	Palles et al. 2013 (doi: 10.1038/ng.2503)	Proficient proofreading: P327R (Soriano et al. 2021; doi: 10.1371/journal.pgen.1009526)				n.a.		PM2_supp; PM1_supp (DNA binding)	VUS
POLD1:c.1003A>G; p.(Ile335Val)	n.a.	ALL=0 NFE=0	Flanking Exo I (BLOSUM62: 3)	No	0.236	<6Å from DNA			n.a.	1x ClinVar	n.a.	1x ClinVar	ClinVar					n.a.		PM2_supp; PM1_supp (DNA binding); BP4	VUS
POLD1:c.1028G>C; p.(Arg343Pro)	rs140539427	ALL=2/165822 (0.0012%) NFE=0/64984 (0%)	Outside Exo (BLOSUM62: -2)	No	0.455	DNA binding cleft but NOT at <6Å from DNA			n.a.	3x ClinVar	n.a.	3x ClinVar	ClinVar	R343 not conserved in S. cerevisiae and S. pombe				1 (R343C): TCGA-2W-A8YY: POLD1 mut sigs 0%, TMB 255 mut/mb, dMMR (also POLE V411L)			VUS
POLD1:c.1027C>T; p.(Arg343Cys)	rs762494977	ALL=1/31366 (0.0032%) NFE=0/15406 (0%)	Outside Exo (BLOSUM62: -3)	No	0.269	DNA binding cleft but NOT at <6Å from DNA			n.a.	3x ClinVar	n.a.	3x ClinVar	ClinVar	R343 not conserved in S. cerevisiae and S. pombe				1: TCGA-2W-A8YY: POLD1 mut sigs 0%, TMB 255 mut/mb, dMMR (also POLE V411L)		BP4	VUS
POLD1:c.1027C>A; p.(Arg343Ser)	n.a.	ALL=0 NFE=0	Outside Exo (BLOSUM62: -1)	No	0.215	DNA binding cleft but NOT at <6Å from DNA			n.a.	CRC	n.a.	CRC	Chang et al. 2020 (doi: 10.1002/cam4.2702)	R343 not conserved in S. cerevisiae and S. pombe				1 (R343C): TCGA-2W-A8YY: POLD1 mut sigs 0%, TMB 255 mut/mb, dMMR (also POLE V411L)		PM2_supp; BP4	VUS
POLD1:c.1028G>A; p.(Arg343His)	rs140539427	ALL=8/197170 (0.0041%) NFE=1/80378 (0.0012%)	Outside Exo (BLOSUM62: 0)	No	0.203	DNA binding cleft but NOT at <6Å from DNA			n.a.	CRC	n.a.	CRC	Chang et al. 2020 (doi: 10.1002/cam4.2702)	R343 not conserved in S. cerevisiae and S. pombe				2: DN15030: POLD1 mut sigs 0%, TMB 3.5 mut/Mb, MMR status n.a; P_0005230_T01_IM5: POLD1 mut sigs 0%, TMB 1.8 mut/Mb, MMR status n.a		BS1; BP4	LB
POLD1:c.1040C>T; p.(Pro347Leu)	rs2230243	ALL=7/163912 (0.0043%) NFE=5/64000 (0.0078%)	Outside Exo (BLOSUM62: -3)	No	0.035	DNA binding cleft but NOT at <6Å from DNA			n.a.	CRC (50)	n.a.	CRC (50)	Chubb (10.1200/JCO.2014.56.5689)	P347 not conserved in S. cerevisiae and S. pombe				n.a.		BS1; BP4	LB
POLD1:c.1054C>T; p.(Arg352Cys)	rs762330164	ALL=4/162256 (0.0025%) NFE=2/63174 (0.0032%)	Outside Exo (BLOSUM62: -3)	No	0.299	No			n.a.	5 adenomas	n.a.	5 adenomas	Mur et al. 2020 (doi: 10.1038/s41436-020-0922-2)					1: TCGA-A6-6780: POLD1 mut sigs 25% (only SBS 20), TMB 30 mut/Mb, dMMR			VUS
POLD1:c.1110C>G; p.(Ser370Arg)	n.a.	ALL=0 NFE=0	Outside Exo (BLOSUM62: -1)	No	0.168	No			n.a.	CRC	n.a.	CRC	Palles et al. 2013 (doi: 10.1038/ng.2503)	S370 not conserved in S. pombe				n.a.		PM2_supp; BP4	VUS
POLD1:c.1123G>A; p.(Glu375Lys)	n.a.	ALL=0 NFE=0	Outside Exo (BLOSUM62: 1)	No	0.051	No			n.a.	CRC	n.a.	CRC	Chang et al. 2020 (doi: 10.1002/cam4.2702)	E375 not conserved in S. pombe				n.a.		PM2_supp; BP4	VUS
POLD1:c.1128C>A; p.(Asp376Glu)	rs1555790466	ALL=0 NFE=0	Outside Exo (BLOSUM62: 2)	No	0.035	No			n.a.	2x ClinVar	n.a.	2x ClinVar	ClinVar	D376 not conserved in S. cerevisiae and S. pombe				n.a.		PM2_supp; BP4	VUS
POLD1:c.1137G>T; p.(Gln379His)	n.a.	ALL=0 NFE=0	Outside Exo (BLOSUM62: 0)	No	0.148	DNA binding cleft but NOT at <6Å from DNA			n.a.	CRC	n.a.	CRC	Chang et al. 2020 (doi: 10.1002/cam4.2702)	Q379 not conserved in S. cerevisiae and S. pombe				n.a.		PM2_supp; BP4	VUS
POLD1:c.1164G>A; p.(Met388Ile)	n.a.	ALL=0 NFE=0	Flanking Exo II (BLOSUM62: 1)	No	0.051	DNA binding cleft but NOT at <6Å from DNA			n.a.	CRC	n.a.	CRC	Chang et al. 2020 (doi: 10.1002/cam4.2702)	M388 not conserved in S. cerevisiae and S. pombe				n.a.		PM2_supp; BP4	VUS
POLD1:c.1171G>A; p.(Asp391Asn)	rs1555790565	ALL=0 NFE=0	Flanking Exo II (BLOSUM62: 1)	No	0.407	DNA binding cleft but NOT at <6Å from DNA			n.a.	CRC	n.a.	CRC	Chang et al. 2020 (doi: 10.1002/cam4.2702)	Deficient proofreading (weak): D391A (Herr et al. 2011, doi: 10.1371/journal.pgen.1002282)				n.a.		PM2_supp	VUS
POLD1:c.1174G>A; p.(Val392Met)	rs778843530	ALL=6/236934 (0.0025%) NFE=4/102746 (0.0039%)	Flanking Exo II (BLOSUM62: 1)	No	0.260	No			n.a.	4x ClinVar	n.a.	4x ClinVar	ClinVar	Proficient proofreading: V392A (Herr et al. 2011, doi: 10.1371/journal.pgen.1002282)				1: TCGA-A5-A0VP: POLD1 mut sigs 13% (only SBS 20), TMB 45 mut/Mb, dMMR		BS1; BP4	LB
POLD1:c.1174G>T; p.(Val392Leu)	rs778843530	ALL=0 NFE=0	Flanking Exo II (BLOSUM62: 1)	No	0.099	No			n.a.	1x ClinVar	n.a.	1x ClinVar	ClinVar	Proficient proofreading: V392A (Herr et al. 2011, doi: 10.1371/journal.pgen.1002282)				1 (V392M): TCGA-A5-A0VP: POLD1 mut sigs 13% (only SBS 20), TMB 45 mut/Mb, dMMR		PM2_supp; BP4	VUS
POLD1:c.1184G>A; p.(Gly395Asp)	rs1601206186	ALL=0 NFE=0	Exo II (BLOSUM62: -1)	No	0.673	No			n.a.	1x ClinVar	n.a.	1x ClinVar	ClinVar	Proficient proofreading (or weak deficiency): G395A (Herr et al. 2011, doi: 10.1371/journal.pgen.1002282)				1: TCGA-A6-5661: POLD1 mut sigs 17% (only SBS 20), TMB 30.5 mut/Mb, dMMR		PM2_supp; PM1_supp (exo); PP3	VUS
POLD1:c.1204G>A; p.(Asp402Asn)	rs1426325954	ALL=1/236928 (0.00042%) NFE=0/102736 (0%)	Exo II (BLOSUM62: 1)	No	0.484	<6Å from DNA			n.a.	CRC	n.a.	CRC	Chang et al. 2020 (doi: 10.1002/cam4.2702)	Deficient proofreading: D402N (Murphy et al. 2006, doi: 10.1139/g05-106; Herr et al. 2011, doi: 10.1371/journal.pgen.1002282), D402A, D402E, D402G (Herr et al. 2011, doi: 10.1371/journal.pgen.1002282; Jin et al. 2001, doi: 10.1073/pnas.091095198), and D402V (Jin et al. 2001, doi: 10.1073/pnas.091095198)	Reduced exonuclease activity: D402N (Sattar et al. 1996, doi: 10.1021/bi961552q; Derbyshire et al. 1991, doi: 10.1002/j.1460-2075.1991.tb07916.x), D402A (Sattar et al. 1996, doi: 10.1021/bi961552q; Derbyshire et al. 1991, doi: 10.1002/j.1460-2075.1991.tb07916.x; Goldsby et al. 2002, doi: 10.1073/pnas.0907147106), and D402E (Derbyshire et al. 1991, doi: 10.1002/j.1460-2075.1991.tb07916.x)		Pold1D400A/D400A mice (=human D402A) are viable, have a mutator phenotype and develop multiple tumors of epithelial origin; Pold1D400A/+ behaves as wildtype mice (Goldsby et al. 2002, doi: 10.1073/pnas.0907147106)	1: SWE-8id=1862694: POLD1 mut sigs 0%, TMB 1.1 mut/Mb, MMR status n.a.		PS3_mod; PM2_supp; PM1_supp (exo + DNA binding)	VUS
POLD1:c.1214A>G; p.(Tyr405Cys)	n.a.	ALL=0 NFE=0	Exo II (BLOSUM62: -2)	No	0.490	DNA binding cleft but NOT at <6Å from DNA			n.a.	CRC	n.a.	CRC	Chang et al. 2020 (doi: 10.1002/cam4.2702)	Proficient proofreading (or weak deficiency): Y405A (Herr et al. 2011, doi: 10.1371/journal.pgen.1002282)				n.a.		PM2_supp; PM1_supp (exo)	VUS
POLD1:c.1225C>T; p.(Arg409Trp)	rs778135510	ALL=1/236874 (0.00042%) NFE=0/102692 (0%)	Flanking Exo II (BLOSUM62: -3)	No	0.449	No			n.a.	CRC (32) and 3 polyps (39-41)	n.a.	CRC (32) and 3 polyps (39-41)	Bellido et al. 2016 (doi: 10.1038/gim.2015.75)					n.a.		PM2_supp	VUS
POLD1:c.1244T>C; p.(Val415Ala)	n.a.	ALL=0 NFE=0	Flanking Exo II (BLOSUM62: 0)	No	0.224	DNA binding cleft but NOT at <6Å from DNA			n.a.	CRC	n.a.	CRC	Chang et al. 2020 (doi: 10.1002/cam4.2702)	V415 not conserved in S. pombe				n.a.		PM2_supp; BP4	VUS
POLD1:c.1268G>A; p.(Arg423His)	rs199576140	ALL=3/236772 (0.0013%) NFE=3/102674 (0.0029%)	Outside Exo (BLOSUM62: 0)	No	0.403	DNA binding cleft but NOT at <6Å from DNA			n.a.	CRC	n.a.	CRC	Chang et al. 2020 (doi: 10.1002/cam4.2702)					2: P_0011446_T01_IM5: POLD1 mut sigs 0%, TMB 0.9 mut/Mb, MMR status n.a.; 587316: POLD1 mut sigs 16% (only SBS 20), TMB 28 mut/Mb, dMMR			VUS
POLD1:c.1276G>A; p.(Gly426Ser)	rs1060501840	ALL=2/31364 (0.0064%) NFE=1/15412 (0.0065%)	Outside Exo (BLOSUM62: 0)	No	0.046	No			n.a.	CRC (20); CRC (55)	n.a.	CRC (20); CRC (55)	Palles et al. 2013 (doi: 10.1038/ng.2503); Chubb (10.1200/JCO.2014.56.5689)	G426 not conserved in S. cerevisiae and S. pombe				1: T261: POLD1 mut sigs 0%, TMB 37.78 mut/Mb, MMR status n.a.		BP4	VUS
POLD1:c.1322C>T; p.(Thr441Met)	rs376711125	ALL=23/268126 (0.0086%) NFE=13/118076 (0.011%)	Outside Exo (BLOSUM62: -1)	No	0.064	DNA binding cleft but NOT at <6Å from DNA			n.a.	6x ClinVar	n.a.	6x ClinVar	ClinVar	T441 not conserved in S. cerevisiae and S. pombe				1: TCGA-AD-5900: POLD1 mut sigs 22% (only SBS 20), TMB 37 mut/Mb, dMMR		BS1; BP4	LB
POLD1:c.1360C>T; p.(Arg454Cys)	rs906743894	ALL=0 NFE=0	Outside Exo (BLOSUM62: -3)	No	0.451	DNA binding cleft but NOT at <6Å from DNA			n.a.	2x ClinVar	n.a.	2x ClinVar	ClinVar	Proficient proofreading (or weak deficiency): R454A (Herr et al. 2011, doi: 10.1371/journal.pgen.1002282)				1: TCGA-NH-A5IV: POLD1 mut sigs 20% (only SBS 20), TMB 61 mut/Mb, dMMR		PM2_supp	VUS
POLD1:c.1394G>A; p.(Arg465Gln)	rs199700312	ALL=1/214032 (0.00047%) NFE=1/91494 (0.0011%)	Flanking Exo IV (BLOSUM62: 1)	No	0.332	DNA binding cleft but NOT at <6Å from DNA			n.a.	2x ClinVar	n.a.	2x ClinVar	ClinVar					1: TCGA-CV-A6JD: POLD1 mut sigs 0%, TMB 2.6 mut/Mb, pMMR		PM2_supp	VUS
POLD1:c.1421T>C; p.(Leu474Pro)	rs587777627	ALL=0 NFE=0	Exo IV (BLOSUM62: -3)	No	0.913	<6Å from DNA			Yes; 8 (3)	CRC (36), GIST (36); CRC (23) and <10 gastric polyps; CRC (51); CRC (52) and BC (45); 2x CRC (21,31)	Details in publications	14 carriers with PPAP phenotyes (see details in publications); 1 carrier cancer-free and polyp-free; 5 carriers cancer-free and not reported polyps	Valle et al 2014 (doi: 10.1093/hmg/ddu058); Bellido et al. 2016 (doi: 10.1038/gim.2015.75); Ferrer-Avargues et al. 2017 (10.1002/jgm.2951)	Deficient proofreading: L474P (Andrianova et al. 2022, doi: 10.1101/2022.07.20.500591) and L474S (Murphy et al. 2006, doi: 10.1016/j.canlet.2011.12.038)				n.a.	CRC: POLD1 mut sig 63% (SBS10d), TMB 114 mut/Mb, pMMR, cnLOH of POLD1 region with loss of WT allele (Andrianova et al. 2022, doi: 10.1101/2022.07.20.500591)	PS3_supp; PM2_supp; PM1_supp (exo + DNA binding); PP1_strong; PP3; PP4_strong	P
POLD1:c.1429G>A; p.(Val477Met)	rs766881510	ALL=0 NFE=0	Exo IV (BLOSUM62: 1)	No	0.557	DNA binding cleft but NOT at <6Å from DNA			n.a.	3x ClinVar	n.a.	3x ClinVar	ClinVar					1: TCGA-BG-A222: POLD1 mut sigs 0%, TMB 141 mut/Mb, dMMR		PM2_supp	VUS
POLD1:c.1433G>A; p.(Ser478Asn)	rs397514632	ALL=0 NFE=0	Exo IV (BLOSUM62: 1)	No	0.377	DNA binding cleft but NOT at <6Å from DNA			Yes; 10 (3)	CRC (28) and 28 adenomas; 2x CRC (29,50) and 40-60 adenomas; CRC (50) and adenoma(s); CRC (28) and adenoma(s); 2x CRC (49,50), EC (50) and 14 adenomas; 3x CRC (21,34,36)	Details in publications	16 carriers with PPAP phenotypes; 1 carrier: cancer-free and not reported polyps	Palles et al. 2013 (doi: 10.1038/ng.2503); Arora et al. 2015 (10.1053/j.gastro.2015.08.052); Chubb et al. 2015 (10.1200/JCO.2014.56.5689); Ito et al. 2020 (10.1093/jjco/hyaa090)	Deficient proofreading (Palles et al. 2013, doi: 10.1038/ng.2503)				1: TCGA-B5-A1MX: POLD1 mut sigs 83% (only SBS 20), TMB 130 mut/Mb, dMMR	1 adenoma: POLD1 mut sig 68% (SBS10d), TMB 36 mut/Mb, pMMR, cnLOH of POLD1 region with loss of WT allele (Andrianova et al. 2022, doi: 10.1101/2022.07.20.500591; Robinson et al. 2021, doi: doi.org/10.1038/s41588-021-00930-y; reanalyzed with Signal). 7 adenomas POLD1 mut sig >70% (SBS10c, SBS10d), high TMB, pMMR (Robinson et al. 2021)	PS3_supp; PM2_supp; PM1_supp (exo); PP1_strong; PP4_strong	P
POLD1: c.1458G>T; p.(Lys486Asn)	n.a.	ALL=0 NFE=0	Exo V (BLOSUM62: 0)	No	0.432	No			Yes; 5 (2)	CRC (59) and EC (62) and 3 adenomas; EC (47) and 2 adenomas.	CRC (55) and 5 adenomas; CRC (54), prostate ca. (56) and 6 adenomas; EC; 3 polyps (<50)	CRC (59) and EC (62) and 3 adenomas; CRC (55) and 5 adenomas; CRC (54), prostate ca. (56) and 6 adenomas; EC (47) and 2 adenomas; EC; 3 polyps (<50); 4 polyps; CRC (65) and 5 adenomas; EC (62) and 7 adenomas; Prostate ca. (53); OC (41)	Legrand et al. 2022 (doi: 10.1016/j.ejmg.2021.104409)					n.a.		PM2_supp; PM1_supp (exo); PP1 mod	VUS
POLD1:c.1504G>A; p.(Asp502Asn)	rs777866589	ALL=52/256992 (0.020%) NFE=1/112146 (0.00089%)	Flanking Exo III (BLOSUM62: 1)	No	0.132	No			n.a.	52 gnomAD non-cancer individuals	n.a.	52 gnomAD non-cancer individuals	Controls (gnomAD)	D502 not conserved in S. cerevisiae and S. pombe				1: pfg129T: POLD1 mut sigs 18% (only SBS 20), TMB 7.9 mut/Mb, MMR status n.a.		BA1; BP4	B
POLD1:c.1506C>A; p.(Asp502Glu)	rs753870010	ALL=1/226820 (0.00044%) NFE=0/97276 (0%)	Flanking Exo III (BLOSUM62: 2)	No	0.032	No			n.a.	2x ClinVar	n.a.	2x ClinVar	ClinVar	D502 not conserved in S. cerevisiae and S. pombe				1 (D502N): pfg129T: POLD1 mut sigs 18% (only SBS 20), TMB 7.9 mut/Mb, MMR status n.a.		PM2_supp; BP4	VUS
POLD1:c.1519C>T; p.(Arg507Cys)	rs878854523	ALL=0 NFE=0	Exo III (BLOSUM62: -3)	No	0.754	DNA binding cleft but NOT at <6Å from DNA			n.a.	1x ClinVar	n.a.	1x ClinVar	ClinVar	Proficient proofreading: R507A (Herr et al. 2011, doi: 10.1371/journal.pgen.1002282)				1: TCGA-13-1477: POLD1 mut sigs 0%, TMB 2 mut/Mb, pMMR		PM2_supp; PM1_supp (exo); PP3	VUS
POLD1:c.1562G>A; p.(Arg521Gln)	rs143076166	ALL=31/267602 (0.012%) NFE=28/117648 (0.024%)	Flanking Exo III (BLOSUM62: 1)	No	0.278	DNA binding cleft but NOT at <6Å from DNA			n.a.	2x CRC (34); CRC (48)	n.a.	2x CRC (34); CRC (48)	Mur et al. 2020 (doi: 10.1038/s41436-020-0922-2); Bellido et al. 2016 (doi: 10.1038/gim.2015.75)	Proficient proofreading (Andrianova et al. 2022, doi: 10.1101/2022.07.20.500591)				n.a.	CRC: POLD1 mut sigs 0%, TMB 39 mut/Mb, pMMR (Mur et al. 2020, reanalyzed with Signal)	BA1; BP4	B
POLD1:c.1573C>T; p.(Arg525Trp)	rs201804732	ALL=6/236326 (0.0025%) NFE=1/102302 (0.00098%)	Flanking Exo III (BLOSUM62: -3)	No	0.267	DNA binding cleft but NOT at <6Å from DNA	ATM p.(Ser2407*) (Mur 2020)		n.a.	3x BC (35,49,53) and CRC (69); CRC	n.a.	3x BC (35,49,53) and CRC (69); CRC	Mur et al. 2020 (doi: 10.1038/s41436-020-0922-2); Chang et al. 2020 (doi: 10.1002/cam4.2702)	R525 not conserved in S. cerevisiae and S. pombe				1: TCGA-CD-8529: POLD1 mut sigs 0%, TMB 5.3 mut/Mb, pMMR		BS1; BP4	LB
POLD1:c.1574G>A; p.(Arg525Gln)	rs372190244	ALL=7/267756 (0.0026%) NFE=0/117746 (0%)	Flanking Exo III (BLOSUM62: 1)	No	0.161	DNA binding cleft but NOT at <6Å from DNA			n.a.	4x ClinVar	n.a.	4x ClinVar	ClinVar	R525 not conserved in S. cerevisiae and S. pombe				1 (R525W): TCGA-CD-8529: POLD1 mut sigs 0%, TMB 5.3 mut/Mb, pMMR		BS1; BP4	LB
a. Transcripts NM_006231.4 (POLE) and NM_002691.4 (POLD1). In bold, variants identified as pathogenic (black bold) or benign (green bold) for the definition of the recommendations.
b. Population frequency from gnomAD v.2.1.1 non-cancer individuals (ALL: all cohorts; NFE: non-Finnish European dataset).
c. Exo Motifs (I – V): POLE: Exo I, aa. 271-285; Exo II, aa. 359-372; Exo III, aa. 453-466; Exo IV, aa. 420-428; Exo V, aa. 430-438. POLD1: Exo I, aa. 312-326; Exo II, aa. 393-406; Exo III, aa. 506-519; Exo IV, aa. 470-478; Exo V, aa. 485-493). Exonuclease catalytic sites: POLE D275 and E277, and POLD1 G316 and E318.
d. BLOSUM62 comparing the a.a. resulting from the missense variant under study vs. the wildtype residue. https://www.ncbi.nlm.nih.gov/Class/FieldGuide/BLOSUM62.txt
e. A variant is considered a somatic hotspot when present in ≥10 tumors (TCGA and COSMIC data).
f. Variants affecting ED residues situated withing the DNA binding cleft of the exonuclease. For those in the DNA binding cleft, we differenciate those at <6Å from the DNA from those at ≥6Å.
g. Cosegregation: Yes, cosegregation of the variant with the following phenotypes: >10 adenomas, CRC, EC, or any other tumor with the gene-specific mutational signatures; n.i., there is cosegregation with PPAP phenotypes (Table 4), but not when restricting to the mentioned phenotypes; No, genotype-negative phenotype-positive sutuation, considering the phentotypes defined in the "Yes" scenario.
h. ClinVar accessed February 2021. Number of ClinVar entries are indicated.
i. POLE-associated mutational signatures considered: SBS10a, SBS10b, SBS28 and SBS14 (Signal web application; COSMIC v3); POLD1-associated mutational signatures: SBS10d (Signal web application; Cancer Reference Signatures (CRS))
j. Data obtained from the publications. Whenever possible, tumour sequencing data was re-analyzed with Signal.
Abbreviations: ALL, complete gnomAD dataset; B, benign; ca. cancer; BC, breast cancer; CALM, café-au-lait macule; CRC, colorectal cancer; EC, endometrial cancer; ED, exonuclease domain; Exo, Exo Motif; FDR, first-degree relative; GBM, glioblastoma;LB, likely benign; LP, likely pathogenic; (L)P, pathogenic or likely pathogenic; MAF, minor allele frequency; MMR, DNA mismatch repair; mut sigs, mutat…
