# Supplementary material for: Recommendations for the classification of germline variants in the exonuclease domain of POLE and POLD1
Source: Genome Med. 2023 Oct 17;15:85. doi: 10.1186/s13073-023-01234-y (PMC10580551; doi:10.1186/s13073-023-01234-y)
Supplement: Supplementary file 4 — Additional file 4: Table S4. Phenotypic features of reported individuals with the POLE and POLD1 ED germline pathogenic variants listed in Table 2 and of heterozygous carriers of two additional variants reclassified as pathogenic or likely pathogenic after the application of the recommendations defined in this article. [file 13073_2023_1234_MOESM4_ESM.xlsx]

## Sheet: Table S4
Table S4. Phenotypic features of reported individuals with the POLE and POLD1 ED germline pathogenic variants listed in Table 2. Highlighted in blue shade, at the end of the table, are the phenotypic features of heterozygous carriers of two additional variants reclassified as pathogenic or likely pathogenic after the application of the recommendations defined in this article.
Gene	Variant	Variant (aminoacid change)	Family ID	Ind ID	Carrier ID	Sex	Relationship with the proband	CMMRD-like phenotype	Cancer spectrum (PPAP-associated cancers)	Cancer and other phenotypic features	Multiple primary cancers	Patient phenotype	Age at dx	Polyps	Reported polyps (age)	>10 polyps	Age polyps	Family history of PPAP cancers and/or polyposis	Inheritance (maternal / paternal / de novo)	Variant segregates with affected status	# Carriers (cancer-affected or with polyps) [proband excluded]	# non-affected carriers	MMR status	Publication	PMID	additional comments
POLE	POLE:c.824A>T	p.Asp275Val	D275V_F1	D275V_1	II.1	female	proband		Ovarian ca.	Ovarian ca.	yes	Ovarian ca.	37	-	-	-	-	yes			1	0		Hansen et al. 2017	28195393
POLE	POLE:c.824A>T	p.Asp275Val	D275V_F1	D275V_1	II.1	female	proband		Ovarian ca.	Ovarian ca.	yes	Ovarian ca.	37	-	-	-	-	yes			1	0		Hansen et al. 2017	28195393
POLE	POLE:c.824A>T	p.Asp275Val	D275V_F1	D275V_2	I.1	female	mother		Endometrial ca.	Endometrial ca.	yes	EC	49	-	-	-	-	yes			1	0		Hansen et al. 2017	28195393
POLE	POLE:c.824A>T	p.Asp275Val	D275V_F1	D275V_2	I.1	female	mother		CRC	CRC	yes	CRC	88	-	-	-	-	yes			1	0		Hansen et al. 2017	28195393
POLE	POLE:c.830A>G	p.Glu277Gly	E277G_F1	E277G_1	III.1	female	proband	CMMRD-like	Brain ca.	Brain ca.	yes	Oligodendriglioma	23	yes	50 (23)	yes	23	yes	maternal	Yes	5	0		Rosner et al. 2018	30086056
POLE	POLE:c.830A>G	p.Glu277Gly	E277G_F1	E277G_1	III.1	female	proband	CMMRD-like	Endometrial ca.	Endometrial ca.	yes	EC	30	yes	50 (23)	yes	23	yes	maternal	Yes	5	0		Rosner et al. 2018	30086056
POLE	POLE:c.830A>G	p.Glu277Gly	E277G_F1	E277G_1	III.1	female	proband	CMMRD-like	-	non-tumoral extracolonic manifestations	yes	Café-au-lait macules	23	yes	50 (23)	yes	23	yes	maternal	Yes	5	0		Rosner et al. 2018	30086056
POLE	POLE:c.830A>G	p.Glu277Gly	E277G_F1	E277G_2	I.2	female	grandmother		-	non-tumoral extracolonic manifestations	no	Café-au-lait macules	-	yes	CRA (62)	No	62	yes	maternal	Yes	5	0		Rosner et al. 2018	30086056
POLE	POLE:c.830A>G	p.Glu277Gly	E277G_F1	E277G_3	II.2	female	mother		CRC	CRC	no	CRC	41	no	-	-	-	yes	maternal	Yes	5	0		Rosner et al. 2018	30086056
POLE	POLE:c.830A>G	p.Glu277Gly	E277G_F1	E277G_4	III.2	male	brother		-	non-tumoral extracolonic manifestations	no	Café-au-lait macules	-	yes	CRA (23)	?	23	yes	maternal	Yes	5	0		Rosner et al. 2018	30086056
POLE	POLE:c.830A>G	p.Glu277Gly	E277G_F1	E277G_5	III.3	female	sister		-	non-tumoral extracolonic manifestations	no	Café-au-lait macules	-	yes	CRA (22)	?	22	yes	maternal	Yes	5	0		Rosner et al. 2018	30086056
POLE	POLE:c.830A>G	p.Glu277Gly	E277G_F1	E277G_6	III.4	female	siter		-	non-tumoral extracolonic manifestations	no	Café-au-lait macules	-	yes	CRA (21)	?	21	yes	maternal	Yes	5	0		Rosner et al. 2018	30086056
POLE	POLE:c.833C>A	p.Thr278Lys	T278K_F1	T278K_1	II.1	male	proband		CRC	CRC	no	CRC	54	yes	>80 CRA (54)	yes	54	yes		Yes	3	0		Castellsagué et al. 2018	30362666
POLE	POLE:c.833C>A	p.Thr278Lys	T278K_F1	T278K_2	II.2	female	sister		CRC	CRC	yes	CRC	52	yes	>100 CRA (54)	yes	54	yes		Yes	3	0		Castellsagué et al. 2018	30362666
POLE	POLE:c.833C>A	p.Thr278Lys	T278K_F1	T278K_2	II.2	female	sister		CRC	CRC	yes	CRC	52	yes	>100 CRA (54)	yes	54	yes		Yes	3	0		Castellsagué et al. 2018	30362666
POLE	POLE:c.833C>A	p.Thr278Lys	T278K_F1	T278K_2	II.2	female	sister		CRC	CRC	yes	CRC	53	yes	>100 CRA (54)	yes	54	yes		Yes	3	0		Castellsagué et al. 2018	30362666
POLE	POLE:c.833C>A	p.Thr278Lys	T278K_F1	T278K_2	II.2	female	sister		CRC	CRC	yes	CRC	54	yes	>100 CRA (54)	yes	54	yes		Yes	3	0		Castellsagué et al. 2018	30362666
POLE	POLE:c.833C>A	p.Thr278Lys	T278K_F1	T278K_3	II.3	female	sister		Ovarian ca.	Ovarian ca.	yes	Ovarian ca.	37	yes	35 CRA	yes	39	yes		Yes	3	0		Castellsagué et al. 2018	30362666
POLE	POLE:c.833C>A	p.Thr278Lys	T278K_F1	T278K_3	II.3	female	sister		CRC	CRC	yes	CRC	39	yes	35 CRA	yes	39	yes		Yes	3	0		Castellsagué et al. 2018	30362666
POLE	POLE:c.833C>A	p.Thr278Lys	T278K_F1	T278K_3	II.3	female	sister		CRC	CRC	yes	CRC	39	yes	35 CRA	yes	39	yes		Yes	3	0		Castellsagué et al. 2018	30362666
POLE	POLE:c.833C>A	p.Thr278Lys	T278K_F1	T278K_3	II.3	female	sister		Breast ca.	Breast ca.	yes	Breast ca.	51	yes	35 CRA	yes	39	yes		Yes	3	0		Castellsagué et al. 2018	30362666
POLE	POLE:c.833C>A	p.Thr278Lys	T278K_F1	T278K_3	II.3	female	sister		CRC	CRC	yes	CRC	57	yes	35 CRA	yes	39	yes		Yes	3	0		Castellsagué et al. 2018	30362666
POLE	POLE:c.833C>A	p.Thr278Lys	T278K_F1	T278K_3	II.3	female	sister		CRC	CRC	yes	CRC	57	yes	35 CRA	yes	39	yes		Yes	3	0		Castellsagué et al. 2018	30362666
POLE	POLE:c.833C>A	p.Thr278Lys	T278K_F1	T278K_4	II.4	male	brother		-	-	no	-	-	yes	>40 CRA (46)	yes	46	yes		Yes	3	0		Castellsagué et al. 2018	30362666
POLE	POLE:c.857C>G	p.Pro286Arg	P286R_F1	P286R_1	Proband	n.a.	n.a.		CRC	CRC	no	CRC	n.a.	-	-	-	-	n.a.			n.a.	n.a.		Chang et al 2020	31769227
POLE	POLE:c.881T>G	p.Met294Arg	M294R_F1	M294R_1	III.1	female	proband		Breast ca.	Breast ca.	yes	Breast ca.	50	yes	CRA (48)	?	48	yes			1	1		Hamzaoui et al. 2020	32424176
POLE	POLE:c.881T>G	p.Met294Arg	M294R_F1	M294R_1	III.1	female	proband		Endometrial ca.	Endometrial ca.	yes	EC	50	yes	CRA (48)	?	48	yes			1	1		Hamzaoui et al. 2020	32424176
POLE	POLE:c.881T>G	p.Met294Arg	M294R_F1	M294R_2	III.2	female	sister		-	-	no	-	-	yes	7 CRA (58)	no	58	yes			1	1		Hamzaoui et al. 2020	32424176
POLE	POLE:c.881T>G	p.Met294Arg	M294R_F1	M294R_3	IV.2	male	nephew		-	-	no	-	-	-	-	-	-	yes			1	1		Hamzaoui et al. 2020	32424176
POLE	POLE:c.881T>G	p.Met294Arg	M294R_F2	M294R_4	II.2	female	proband		Ovarian ca.	Ovarian ca.	yes	Ovarian ca.	36	-	-	-	-	yes		Yes	2	0		Mur et al. 2020	32792570
POLE	POLE:c.881T>G	p.Met294Arg	M294R_F2	M294R_4	II.2	female	proband		Endometrial ca.	Endometrial ca.	yes	EC	36	-	-	-	-	yes		Yes	2	0		Mur et al. 2020	32792570
POLE	POLE:c.881T>G	p.Met294Arg	M294R_F2	M294R_5	I.2	female	mother		CRC	CRC	yes	CRC	42	-	-	-	-	yes		Yes	2	0		Mur et al. 2020	32792570
POLE	POLE:c.881T>G	p.Met294Arg	M294R_F2	M294R_5	I.2	female	mother		Endometrial ca.	Endometrial ca.	yes	EC	55	-	-	-	-	yes		Yes	2	0		Mur et al. 2020	32792570
POLE	POLE:c.881T>G	p.Met294Arg	M294R_F2	M294R_6	I.3	male	uncle		CRC	CRC	no	CRC	67	-	-	-	-	yes		Yes	2	0		Mur et al. 2020	32792570
POLE	POLE:c.881T>G	p.Met294Arg	M294R_F3	M294R_7	II.1	male	proband		CRC	CRC	no	CRC	37	-	-	-	-	yes			1	1		Mur et al. 2020	32792570	comments: non affected carrier was proband's mother who died at 44yo
POLE	POLE:c.881T>G	p.Met294Arg	M294R_F3	M294R_8	I.6	male	uncle		CRC	CRC	yes	CRC	57	-	-	-	-	yes			1	1		Mur et al. 2020	32792570
POLE	POLE:c.881T>G	p.Met294Arg	M294R_F3	M294R_8	I.6	male	uncle		CRC	CRC	yes	CRC	59	-	-	-	-	yes			1	1		Mur et al. 2020	32792570
POLE	POLE:c.881T>G	p.Met294Arg	M294R_F3	M294R_8	I.6	male	uncle		CRC	CRC	yes	CRC	69	-	-	-	-	yes			1	1		Mur et al. 2020	32792570
POLE	POLE:c.881T>G	p.Met294Arg	M294R_F3	M294R_9	I.3	female	mother		-	-	no	-	-	-	-	-	-	yes			1	1		Mur et al. 2020	32792570
POLE	POLE:c.890C>T	p.Ser297Phe	S297F_F1	S297F_1	I.1	male	proband	CMMRD-like	CRC	CRC	yes	CRC	20	yes	50-60 TV (20)	yes	20	yes	de novo		0	0	pMMR	Shuen et al. 2019/ Sehested et al. 2022	30608896/34816535
POLE	POLE:c.890C>T	p.Ser297Phe	S297F_F1	S297F_1	I.1	male	proband	CMMRD-like	Brain ca.	Brain ca.	yes	GBM	29	yes	50-60 TV (20)	yes	20	yes	de novo		0	0	pMMR	Shuen et al. 2019/ Sehested et al. 2022	30608896/34816535
POLE	POLE:c.890C>T	p.Ser297Phe	S297F_F1	S297F_1	I.1	male	proband	CMMRD-like	-	extracolonic benign tumors	yes	Pilomatricoma	1	yes	50-60 TV (20)	yes	20	yes	de novo		0	0	pMMR	Shuen et al. 2019/ Sehested et al. 2022	30608896/34816535
POLE	POLE:c.890C>T	p.Ser297Phe	S297F_F1	S297F_1	I.1	male	proband	CMMRD-like	-	non-tumoral extracolonic manifestations	yes	Café-au-lait macules	-	yes	50-60 TV (20)	yes	20	yes	de novo		0	0	pMMR	Shuen et al. 2019/ Sehested et al. 2022	30608896/34816535
POLE	POLE:c.1089C>G	p.Asn363Lys	N363K_F1	N363K_1	III.4 (III.9)	female	proband		CRC	CRC	yes	CRC	37	yes	5 AP + 1 gastric glandulocystic adenoma	no	37	yes		Yes	10	0		Vande Perre et al. 2019 (updated in Hamzaoui et al. 2020)	32424176 / 30368636
POLE	POLE:c.1089C>G	p.Asn363Lys	N363K_F1	N363K_1	III.4 (III.9)	female	proband		Brain ca.	Brain ca.	yes	GBM	52	yes	5 AP + 1 gastric glandulocystic adenoma	no	37	yes		Yes	10	0		Vande Perre et al. 2019 (updated in Hamzaoui et al. 2020)	32424176 / 30368636
POLE	POLE:c.1089C>G	p.Asn363Lys	N363K_F1	N363K_2	II.10 (II.2)	male	maternal uncle		CRC	CRC	no	CRC	67	yes	CRA	Yes	67	yes		Yes	10	0		Vande Perre et al. 2019 (updated in Hamzaoui et al. 2020)	32424176 / 30368636
POLE	POLE:c.1089C>G	p.Asn363Lys	N363K_F1	N363K_3	III.3 (III.10)	male	brother		CRC	CRC	yes	CRC	41	yes	cancerous sigmoid polyp	no	42	yes		Yes	10	0		Vande Perre et al. 2019 (updated in Hamzaoui et al. 2020)	32424176 / 30368636
POLE	POLE:c.1089C>G	p.Asn363Lys	N363K_F1	N363K_3	III.3 (III.10)	male	brother		Brain ca.	Brain ca.	yes	GBM	45	yes	cancerous sigmoid polyp	no	42	yes		Yes	10	0		Vande Perre et al. 2019 (updated in Hamzaoui et al. 2020)	32424176 / 30368636
POLE	POLE:c.1089C>G	p.Asn363Lys	N363K_F1	N363K_4	III.5 (III.12)	male	brother		CRC	CRC	yes	CRC	52	yes	5 tubular polyps	no	52	yes		Yes	10	0		Vande Perre et al. 2019 (updated in Hamzaoui et al. 2020)	32424176 / 30368636
POLE	POLE:c.1089C>G	p.Asn363Lys	N363K_F1	N363K_4	III.5 (III.12)	male	brother		others	others	yes	Prostate ca.	51	yes	5 tubular polyps	no	52	yes		Yes	10	0		Vande Perre et al. 2019 (updated in Hamzaoui et al. 2020)	32424176 / 30368636
POLE	POLE:c.1089C>G	p.Asn363Lys	N363K_F1	N363K_5	III.10	male	cousin		-	-	no	-	-	yes	polyps	?	52	yes		Yes	10	0		Vande Perre et al. 2019	30368636
POLE	POLE:c.1089C>G	p.Asn363Lys	N363K_F1	N363K_6	III.11	female	cousin		-	-	no	-	-	yes	polyps	?	50	yes		Yes	10	0		Vande Perre et al. 2019	30368636
POLE	POLE:c.1089C>G	p.Asn363Lys	N363K_F1	N363K_7	III.16 (III.5)	male	cousin		CRC	CRC	yes	CRC	52	yes	CRA (19)	?	19	yes		Yes	10	0		Vande Perre et al. 2019 (updated in Hamzaoui et al. 2020)	32424176 / 30368636
POLE	POLE:c.1089C>G	p.Asn363Lys	N363K_F1	N363K_7	III.16 (III.5)	male	cousin		nonCRC Gi ca.	nonCRC Gi ca.	yes	Duodenal ca.	52	yes	CRA (19)	?	19	yes		Yes	10	0		Vande Perre et al. 2019 (updated in Hamzaoui et al. 2020)	32424176 / 30368636
POLE	POLE:c.1089C>G	p.Asn363Lys	N363K_F1	N363K_8	III.17 (III.6)	female	cousin		-	-	no	-	-	yes	6 polyps (TBLG)	no	41	yes		Yes	10	0		Vande Perre et al. 2019 (updated in Hamzaoui et al. 2020)	32424176 / 30368636
POLE	POLE:c.1089C>G	p.Asn363Lys	N363K_F1	N363K_9	III.18 (III.4)	male	cousin		nonCRC Gi ca.	nonCRC Gi ca.	yes	Duodenal ca.	48	-	-	-	-	yes		Yes	10	0		Vande Perre et al. 2019 (updated in Hamzaoui et al. 2020)	32424176 / 30368636
POLE	POLE:c.1089C>G	p.Asn363Lys	N363K_F1	N363K_9	III.18 (III.4)	male	cousin		CRC	CRC	yes	CRC	57	-	-	-	-	yes		Yes	10	0		Vande Perre et al. 2019 (updated in Hamzaoui et al. 2020)	32424176 / 30368636
POLE	POLE:c.1089C>G	p.Asn363Lys	N363K_F1	N363K_10	IV.5 (IV.12)	male	son III.5		nonCRC Gi ca.	nonCRC Gi ca.	no	Gastric ca.	36	yes	> 50 (mixed polyposis)	yes	26	yes		Yes	10	0		Vande Perre et al. 2019 (updated in Hamzaoui et al. 2020)	32424176 / 30368636
POLE	POLE:c.1089C>G	p.Asn363Lys	N363K_F1	N363K_11	IV.15 (IV.1)	female	daughter III.8		CRC	CRC	yes	CRC	23	yes	3 polyp, a cancerous sigmoid polyp (19)	no	19	yes		Yes	10	0		Vande Perre et al. 2019	30368636
POLE	POLE:c.1089C>G	p.Asn363Lys	N363K_F1	N363K_11	IV.15 (IV.1)	female	daughter III.8		Brain ca.	Brain ca.	yes	GBM	30	yes	3 polyp, a cancerous sigmoid polyp (19)	no	19	yes		Yes	10	0		Vande Perre et al. 2019	30368636
POLE	POLE:c.1089C>G	p.Asn363Lys	N363K_F1	N363K_12	III.8 (III.1)	male	father of IV.15 (IV.1)		nonCRC Gi ca.	nonCRC Gi ca.	no	Small intestine ca.	35	yes	multiple CRA (33)	yes	33	yes		Yes	10	0		Vande Perre et al. 2019 (updated in Hamzaoui et al. 2020)	32424176 / 30368636	obligate carrier
POLE	POLE:c.1089C>G	p.Asn363Lys	N363K_F1	N363K_13	II.8 (II.1)	female	mother III.8		CRC	CRC	yes	CRC	41	-	-	-	-	yes		Yes	10	0		Vande Perre et al. 2019 (updated in Hamzaoui et al. 2020)	32424176 / 30368636	obligate carrier
POLE	POLE:c.1089C>G	p.Asn363Lys	N363K_F1	N363K_13	II.8 (II.1)	female	mother III.8		Endometrial ca.	Endometrial ca.	yes	EC	50	-	-	-	-	yes		Yes	10	0		Vande Perre et al. 2019 (updated in Hamzaoui et al. 2020)	32424176 / 30368636	obligate carrier
POLE	POLE:c.1089C>G	p.Asn363Lys	N363K_F1	N363K_13	II.8 (II.1)	female	mother III.8		CRC	CRC	yes	CRC	61	-	-	-	-	yes		Yes	10	0		Vande Perre et al. 2019 (updated in Hamzaoui et al. 2020)	32424176 / 30368636	obligate carrier
POLE	POLE:c.1089C>G	p.Asn363Lys	N363K_F1	N363K_14	II.7 (II.5)	female	sister III.8		others	others	no	Kidney tumor	31	-	-	-	-	yes		Yes	10	0		Vande Perre et al. 2019 (updated in Hamzaoui et al. 2020)	32424176 / 30368636	obligate carrier
POLE	POLE:c.1089C>G	p.Asn363Lys	N363K_F2	N363K_15	II.2	female	proband (wo)		CRC	CRC	yes	CRC	43	-	-	-	-	yes		Yes	14	0		Rohlin et al 2014	24788313
POLE	POLE:c.1089C>G	p.Asn363Lys	N363K_F2	N363K_15	II.2	female	proband (wo)		Ovarian ca.	Ovarian ca.	yes	Ovarian ca.	50	-	-	-	-	yes		Yes	14	0		Rohlin et al 2014	24788313
POLE	POLE:c.1089C>G	p.Asn363Lys	N363K_F2	N363K_15	II.2	female	proband (wo)		Endometrial ca.	Endometrial ca.	yes	EC	50	-	-	-	-	yes		Yes	14	0		Rohlin et al 2014	24788313
POLE	POLE:c.1089C>G	p.Asn363Lys	N363K_F2	N363K_16	II.4	male	brother		CRC	CRC	no	CRC	56	-	-	-	-	yes		Yes	14	0		Rohlin et al 2014	24788313
POLE	POLE:c.1089C>G	p.Asn363Lys	N363K_F2	N363K_17	II.7	male	brother		CRC	CRC	no	CRC	28	-	-	-	-	yes		Yes	14	0		Rohlin et al 2014	24788313
POLE	POLE:c.1089C>G	p.Asn363Lys	N363K_F2	N363K_18	II.9	female	sister		CRC	CRC	yes	CRC	52	-	-	-	-	yes		Yes	14	0		Rohlin et al 2014	24788313
POLE	POLE:c.1089C>G	p.Asn363Lys	N363K_F2	N363K_18	II.9	female	sister		CRC	CRC	yes	CRC	78	-	-	-	-	yes		Yes	14	0		Rohlin et al 2014	24788313
POLE	POLE:c.1089C>G	p.Asn363Lys	N363K_F2	N363K_18	II.9	female	sister		Ovarian ca.	Ovarian ca.	yes	Ovarian ca.	45	-	-	-	-	yes		Yes	14	0		Rohlin et al 2014	24788313
POLE	POLE:c.1089C>G	p.Asn363Lys	N363K_F2	N363K_18	II.9	female	sister		nonCRC Gi ca.	nonCRC Gi ca.	yes	Pancreatic ca.	78	-	-	-	-	yes		Yes	14	0		Rohlin et al 2014	24788313
POLE	POLE:c.1089C>G	p.Asn363Lys	N363K_F2	N363K_19	II.11	female	sister		Ovarian ca.	Ovarian ca.	yes	Ovarian ca.	45	-	-	-	-	yes		Yes	14	0		Rohlin et al 2014	24788313
POLE	POLE:c.1089C>G	p.Asn363Lys	N363K_F2	N363K_19	II.11	female	sister		Endometrial ca.	Endometrial ca.	yes	EC	45	-	-	-	-	yes		Yes	14	0		Rohlin et al 2014	24788313
POLE	POLE:c.1089C>G	p.Asn363Lys	N363K_F2	N363K_20	III.2	male	son		CRC	CRC	no	CRC	35	-	-	-	-	yes		Yes	14	0		Rohlin et al 2014	24788313
POLE	POLE:c.1089C>G	p.Asn363Lys	N363K_F2	N363K_21	III.4	female	daughter		CRC	CRC	yes	CRC	47	yes	polyposis (profilactic colectomy)	yes	47	yes		Yes	14	0		Rohlin et al 2014	24788313
POLE	POLE:c.1089C>G	p.Asn363Lys	N363K_F2	N363K_21	III.4	female	daughter		CRC	CRC	yes	CRC	53	yes	polyposis (profilactic colectomy)	yes	53	yes		Yes	14	0		Rohlin et al 2014	24788313
POLE	POLE:c.1089C>G	p.Asn363Lys	N363K_F2	N363K_22	III.6	male	nephew		CRC	CRC	no	CRC	55	-	-	-	-	yes		Yes	14	0		Rohlin et al 2014	24788313
POLE	POLE:c.1089C>G	p.Asn363Lys	N363K_F2	N363K_23	III.9	male	nephew		CRC	CRC	no	CRC	40	-	-	-	-	yes		Yes	14	0		Rohlin et al 2014	24788313
POLE	POLE:c.1089C>G	p.Asn363Lys	N363K_F2	N363K_24	III.10	male	nephew		Brain ca.	Brain ca.	no	Giant cell GBM	28	-	-	-	-	yes		Yes	14	0		Rohlin et al 2014	24788313
POLE	POLE:c.1089C>G	p.Asn363Lys	N363K_F2	N363K_25	III.11	female	n.a.		-	-	no	-	-	yes	CRA (44)	?	44	yes		Yes	14	0		Rohlin et al 2014 (reported in Palles et al. 2021)	33948826
POLE	POLE:c.1089C>G	p.Asn363Lys	N363K_F2	N363K_26	IV.2	male	grandson		CRC	CRC	no	CRC	38	-	-	-	-	yes		Yes	14	0		Rohlin et al 2014	24788313
POLE	POLE:c.1089C>G	p.Asn363Lys	N363K_F2	N363K_27	IV.3	female	granddaughter		-	-	no	-	-	yes	CRA (28)	?	28	yes		Yes	14	0		Rohlin et al 2014	24788313
POLE	POLE:c.1089C>G	p.Asn363Lys	N363K_F2	N363K_28	IV.4	female	n.a.		Brain ca.	Brain ca.	no	Brain ca.	35	-	-	-	-	yes		Yes	14	0		Rohlin et al 2014 (reported in Palles et al. 2021)	33948826
POLE	POLE:c.1089C>G	p.Asn363Lys	N363K_F2	N363K_29	IV.5	male	n.a.		-	-	no	-	-	yes	CRA (34)	?	34	yes		Yes	14	0		Rohlin et al 2014 (reported in Palles et al. 2021)	33948826
POLE	POLE:c.1089C>G	p.Asn363Lys	N363K_F3	N363K_30	Proband	female	proband		CRC	CRC	yes	CRC	28	-	-	-	-	yes	de novo		0	0		Djursby et al. 2020	33193653
POLE	POLE:c.1089C>G	p.Asn363Lys	N363K_F3	N363K_30	Proband	female	proband		CRC	CRC	yes	CRC	40	-	-	-	-	yes	de novo		0	0		Djursby et al. 2020	33193653
POLE	POLE:c.1089C>G	p.Asn363Lys	N363K_F3	N363K_30	Proband	female	proband		CRC	CRC	yes	CRC	40	-	-	-	-	yes	de novo		0	0		Djursby et al. 2020	33193653
POLE	POLE:c.1231G>C	p.Val411Leu	V411L_F1	V411L_1	case report	male	proband (boy)	CMMRD-like	CRC	CRC	no	CRC	14	yes	multiple TA and TV, DuA	yes	14	n.r.			0	0	pMMR	Wimmer et al. 2017	27573199
POLE	POLE:c.1231G>C	p.Val411Leu	V411L_F1	V411L_1	case report	male	proband (boy)	CMMRD-like	-	non-tumoral extracolonic manifestations	no	Café-au-lait macules	14	yes	multiple TA and TV, DuA	yes	14	n.r.			0	0	pMMR	Wimmer et al. 2017	27573199
POLE	POLE:c.1231G>C	p.Val411Leu	V411L_F1	V411L_1	case report	male	proband (boy)	CMMRD-like	-	extracolonic benign tumors	no	Pilomatricoma	14	yes	multiple TA and TV, DuA	yes	14	n.r.			0	0	pMMR	Wimmer et al. 2017	27573199
POLE	POLE:c.1231G>C	p.Val411Leu	V411L_F2	V411L_2	proband	n.a.	n.a.		CRC	CRC	no	CRC	n.a.	-	-	-	-	n.a.	n.a.		n.a.	n.a.		Chang et al. 2020	31769227
POLE	POLE:c.1270C>G	p.Leu424Val	L424V_F1	L424V_1	PT1	female	proband		CRC	CRC	yes	CRC	40	yes	30 CRA (50)	Yes	50	yes			1	0		Elsayed et al. 2014	25370038
POLE	POLE:c.1270C>G	p.Leu424Val	L424V_F1	L424V_1	PT1	female	proband		Endometrial ca.	Endometrial ca.	yes	EC	50	yes	30 CRA (50)	Yes	50	yes			1	0		Elsayed et al. 2014	25370038
POLE	POLE:c.1270C>G	p.Leu424Val	L424V_F1	L424V_2	PT2	male	son		CRC	CRC	yes	CRC	30	-	-	-	-	yes			1	0		Elsayed et al. 2014	25370038
POLE	POLE:c.1270C>G	p.Leu424Val	L424V_F1	L424V_2	PT2	male	son		-	non-tumoral extracolonic manifestations	yes	NF-1 (father's inheritance)	n.r.	-	-	-	-	yes			1	0		Elsayed et al. 2014	25370038
POLE	POLE:c.1270C>G	p.Leu424Val	L424V_F1	L424V_2	PT2	male	son		Brain ca.	Brain ca.	yes	Astrocytoma	15	-	-	-	-	yes			1	0		Elsayed et al. 2014	25370038
POLE	POLE:c.1270C>G	p.Leu424Val	L424V_F2	L424V_3	PT3	male	proband		CRC	CRC	no	CRC	34	yes	polyps (34)	?	34	yes			0	0		Elsayed et al. 2014	25370038
POLE	POLE:c.1270C>G	p.Leu424Val	L424V_F3	L424V_4	PT4	n.a.	proband		CRC	CRC	no	CRC	33	yes	30 CRA (33)	Yes	33	yes	de novo		0	0		Elsayed et al. 2014	25370038
POLE	POLE:c.1270C>G	p.Leu424Val	L424V_F4	L424V_5	II.1	female	proband		-	-	no	-	-	yes	62 CRA (34-61)	yes	34	yes		Yes	6	0		Palles et al. 2013 and 2021	23263490 / 33948826	Family SM2702 (updated as SM7)
POLE	POLE:c.1270C>G	p.Leu424Val	L424V_F4	L424V_6	II.4	male	brother		CRC	CRC	no	CRC	43	yes	5 CRA (43)	no	43	yes		Yes	6	0		Palles et al. 2013 and 2021	23263490 / 33948826	Family SM2702 (updated as SM7)
POLE	POLE:c.1270C>G	p.Leu424Val	L424V_F4	L424V_7	II.6	female	sister		CRC	CRC	yes	CRC	40	yes	29 CRA (40-56) + 2 DuA (55)	yes	40	yes		Yes	6	0		Palles et al. 2013 and 2021	23263490 / 33948826	Family SM2702 (updated as SM7)
POLE	POLE:c.1270C>G	p.Leu424Val	L424V_F4	L424V_7	II.6	female	sister		Endometrial ca.	Endometrial ca.	yes	EC	56	yes	29 CRA (40-56) + 2 DuA (55)	yes	40	yes		Yes	6	0		Palles et al. 2013 and 2021	23263490 / 33948826	Family SM2702 (updated as SM7)
POLE	POLE:c.1270C>G	p.Leu424Val	L424V_F4	L424V_7	II.6	female	sister		Breast ca.	Breast ca.	yes	Breast ca.	57	yes	29 CRA (40-56) + 2 DuA (55)	yes	40	yes		Yes	6	0		Palles et al. 2013 and 2021	23263490 / 33948826	Family SM2702 (updated as SM7)
POLE	POLE:c.1270C>G	p.Leu424Val	L424V_F4	L424V_7	II.6	female	sister		nonCRC Gi ca.	nonCRC Gi ca.	yes	Duodenal ca.	55	yes	29 CRA (40-56) + 2 DuA (55)	yes	40	yes		Yes	6	0		Palles et al. 2013 and 2021	23263490 / 33948826	Family SM2702 (updated as SM7)
POLE	POLE:c.1270C>G	p.Leu424Val	L424V_F4	L424V_8	II.8	female	sister		-	-	no	-	-	yes	13 CRA + 1 HP (38-51)	yes	38	yes		Yes	6	0		Palles et al. 2013 and 2021	23263490 / 33948826	Family SM2702 (updated as SM7)
POLE	POLE:c.1270C>G	p.Leu424Val	L424V_F4	L424V_9	III.6	female	niece		Breast ca.	Breast ca.	no	Breast ca.	38	yes	9 CRA (26-33) + 1 DuA (34)	no	26	yes		Yes	6	0		Palles et al. 2013 and 2021	23263490 / 33948826	Family SM2702 (updated as SM7)
POLE	POLE:c.1270C>G	p.Leu424Val	L424V_F4	L424V_10	III.7	female	niece		-	-	no	-	-	yes	68 CRA (20-30)	yes	20	yes		Yes	6	0		Palles et al. 2013 and 2021	23263490 / 33948826	Family SM2702 (updated as SM7)
POLE	POLE:c.1270C>G	p.Leu424Val	L424V_F5	L424V_11	III.6	female	proband		CRC	CRC	Yes	CRC	28	yes	39 CRA + 2 HP	yes	28	no	de novo		0	0		Valle et al. 2014	24501277
POLE	POLE:c.1270C>G	p.Leu424Val	L424V_F5	L424V_11	III.6	female	proband		Brain ca.	Brain ca.	Yes	Oligodendriglioma	30	yes	39 CRA + 2 HP	yes	28	no	de novo		0	0		Bellido et al. 2016	26133394
POLE	POLE:c.1270C>G	p.Leu424Val	L424V_F6	L424V_12	case report	male	proband		Brain ca.	Brain ca.	no	Brain ca.	31	yes	CRA	?	n.a.	yes			0	0		Johanns et al. 2016	27683556
POLE	POLE:c.1270C>G	p.Leu424Val	L424V_F7	L424V_13	IV.1	male	son		CRC	CRC	no	CRC	13	-	-	-	-	yes		Yes	7	3		Hamzaoui et al. 2020	32424176
POLE	POLE:c.1270C>G	p.Leu424Val	L424V_F7	L424V_14	III.3	male	proband		CRC	CRC	yes	CRC	37	-	-	-	-	yes		Yes	7	3	dMMR	Hamzaoui et al. 2020	32424176
POLE	POLE:c.1270C>G	p.Leu424Val	L424V_F7	L424V_14	III.3	male	proband		nonCRC Gi ca.	nonCRC Gi ca.	yes	Duodenal ca.	37	-	-	-	-	yes		Yes	7	3	dMMR	Hamzaoui et al. 2020	32424176
POLE	POLE:c.1270C>G	p.Leu424Val	L424V_F7	L424V_15	III.5	female	sister		-	-	no	-	-	yes	CRA (36)	?	36	yes		Yes	7	3		Hamzaoui et al. 2020	32424176
POLE	POLE:c.1270C>G	p.Leu424Val	L424V_F7	L424V_16	II.3	male	uncle		Brain ca.	Brain ca.	no	Brain ca.	66	yes	CRA (50)	?	50	yes		Yes	7	3		Hamzaoui et al. 2020	32424176
POLE	POLE:c.1270C>G	p.Leu424Val	L424V_F7	L424V_17	II.2	male	father		CRC	CRC	no	CRC	34	yes	CRA (34)	?	34	yes		Yes	7	3		Hamzaoui et al. 2020	32424176	obligate carrier
POLE	POLE:c.1270C>G	p.Leu424Val	L424V_F7	L424V_18	IV.3	male	son		-	-	no	-	-	-	-	-	-	yes		Yes	7	3		Hamzaoui et al. 2020	32424176
POLE	POLE:c.1270C>G	p.Leu424Val	L424V_F7	L424V_19	IV.4	female	daughter		-	-	no	-	-	-	-	-	-	yes		Yes	7	3		Hamzaoui et al. 2020	32424176
POLE	POLE:c.1270C>G	p.Leu424Val	L424V_F7	L424V_20	IV.5	male	nephew		-	-	no	-	-	-	-	-	-	yes		Yes	7	3		Hamzaoui et al. 2020	32424176
POLE	POLE:c.1270C>G	p.Leu424Val	L424V_F8	L424V_21	II.6	male	proband		CRC	CRC	yes	CRC	36	yes	51-100 CRA (36) + DuA	yes	36	yes		Yes	3	0		Spier et al. 2015	25529843	F381 and F156 are related as indicates the haplotype reconstitution
POLE	POLE:c.1270C>G	p.Leu424Val	L424V_F8	L424V_21	II.6	male	proband		CRC	CRC	yes	CRC	36	yes	51-100 CRA (36) + DuA	yes	36	yes		Yes	3	0		Spier et al. 2015	25529843	F381 and F156 are related as indicates the haplotype reconstitution
POLE	POLE:c.1270C>G	p.Leu424Val	L424V_F8	L424V_21	II.6	male	proband		CRC	CRC	yes	CRC	46	yes	51-100 CRA (36) + DuA	yes	36	yes		Yes	3	0		Spier et al. 2015	25529843	F381 and F156 are related as indicates the haplotype reconstitution
POLE	POLE:c.1270C>G	p.Leu424Val	L424V_F8	L424V_21	II.6	male	proband		CRC	CRC	yes	CRC	56	yes	51-100 CRA (36) + DuA	yes	36	yes		Yes	3	0		Spier et al. 2015	25529843	F381 and F156 are related as indicates the haplotype reconstitution
POLE	POLE:c.1270C>G	p.Leu424Val	L424V_F8	L424V_22	III.1	male	son		CRC	CRC	yes	CRC	36	yes	21-50 CRA (34)	yes	34	yes		Yes	3	0		Spier et al. 2015	25529843	F381 and F156 are related as indicates the haplotype reconstitution
POLE	POLE:c.1270C>G	p.Leu424Val	L424V_F8	L424V_22	III.1	male	son		nonCRC Gi ca.	nonCRC Gi ca.	yes	Duodenal ca.	45	yes	21-50 CRA (34)	yes	34	yes		Yes	3	0		Spier et al. 2015	25529843	F381 and F156 are related as indicates the haplotype reconstitution
POLE	POLE:c.1270C>G	p.Leu424Val	L424V_F8	L424V_23	III.2	female	daughter		-	-	no	-	-	yes	21-50 CRA (37)	yes	37	yes		Yes	3	0		Spier et al. 2015	25529843	F381 and F156 are related as indicates the haplotype reconstitution
POLE	POLE:c.1270C>G	p.Leu424Val	L424V_F8	L424V_24	III.5	female	daughter		-	-	no	-	-	yes	11-20 CRA (32) + 1 DuA	yes	32	yes		Yes	3	0		Spier et al. 2015	25529843	F381 and F156 are related as indicates the haplotype reconstitution
POLE	POLE:c.1270C>G	p.Leu424Val	L424V_F9	L424V_25	II.4	male	proband		CRC	CRC	no	CRC	43	-	-	-	-	yes			0	0		Chubb et al. 2015	25559809	Family B, from figure 2.
POLE	POLE:c.1270C>G	p.Leu424Val	L424V_F10	L424V_26	IV.1	female	proband		CRC	CRC	no	CRC	45	yes	CRA	No	45	yes			0	0		Chubb et al. 2015	25559809	Family C, from figure 2.
POLE	POLE:c.1270C>G	p.Leu424Val	L424V_F10	L424V_27	IV.3	male	cousin		CRC	CRC	no	CRC	46	yes	CRA	No	46	yes			1	0		Chubb et al. 2015	25559809	Family C, from figure 2.
POLE	POLE:c.1270C>G	p.Leu424Val	L424V_F11	L424V_28	IV.2	male	proband		CRC	CRC	no	CRC	29	yes	19 CRA (29-41)	yes	29	yes			1	0		Palles et al. 2013 and 2021	23263490 / 33948826	Family B_ Supplemental info. POLE L424V carriers in the validation phase
POLE	POLE:c.1270C>G	p.Leu424Val	L424V_F11	L424V_29	III.1	female	mother		CRC	CRC	yes	CRC	48	yes	3 CRA + 1 HP (48-63)	no	48	yes			1	0		Palles et al. 2013 and 2021	23263490 / 33948826	Family B_ Supplemental info. POLE L424V carriers in the validation phase
POLE	POLE:c.1270C>G	p.Leu424Val	L424V_F11	L424V_29	III.1	female	mother		CRC	CRC	yes	CRC	48	yes	3 CRA + 1 HP (48-63)	no	48	yes			1	0		Palles et al. 2013 and 2021	23263490 / 33948826	Family B_ Supplemental info. POLE L424V carriers in the validation phase
POLE	POLE:c.1270C>G	p.Leu424Val	L424V_F12	L424V_30	II.2	male	proband		CRC	CRC	yes	CRC	50	-	-	-	-	yes		Yes	4	2		Palles et al. 2013 and 2021	23263490 / 33948826	Family C_ Supplemental info. POLE L424V carriers in the validation phase
POLE	POLE:c.1270C>G	p.Leu424Val	L424V_F12	L424V_30	II.2	male	proband		nonCRC Gi ca.	nonCRC Gi ca.	yes	Duodenal ca.	63	-	-	-	-	yes		Yes	4	2		Palles et al. 2013 and 2021	23263490 / 33948826	Family C_ Supplemental info. POLE L424V carriers in the validation phase
POLE	POLE:c.1270C>G	p.Leu424Val	L424V_F12	L424V_31	II.3	male	brother		-	-	no	-	-	yes	11 CRA and 7 HP (52-72)	yes	52	yes		Yes	4	2		Palles et al. 2013 and 2021	23263490 / 33948826	Family C_ Supplemental info. POLE L424V carriers in the validation phase
POLE	POLE:c.1270C>G	p.Leu424Val	L424V_F12	L424V_32	III.1	male	son		CRC	CRC	no	CRC	37	yes	4 CRA (37-43)	no	37	yes		Yes	4	2		Palles et al. 2013 and 2021	23263490 / 33948826	Family C_ Supplemental info. POLE L424V carriers in the validation phase
POLE	POLE:c.1270C>G	p.Leu424Val	L424V_F12	L424V_33	III.2	female	daughter		CRC	CRC	yes	CRC	45	-	-	-	-	yes		Yes	4	2		Palles et al. 2013 and 2021	23263490 / 33948826	Family C_ Supplemental info. POLE L424V carriers in the validation phase
POLE	POLE:c.1270C>G	p.Leu424Val	L424V_F12	L424V_33	III.2	female	daughter		Breast ca.	Breast ca.	yes	Breast ca.	47	-	-	-	-	yes		Yes	4	2		Palles et al. 2013 and 2021	23263490 / 33948826	Family C_ Supplemental info. POLE L424V carriers in the validation phase
POLE	POLE:c.1270C>G	p.Leu424Val	L424V_F12	L424V_34	III.4	female	aunt		others	others	no	Skin cancer	41	yes	44 CRA (36-43)	yes	36	yes		Yes	4	2		Palles et al. 2013 and 2021	23263490 / 33948826	Family C_ Supplemental info. POLE L424V carriers in the validation phase
POLE	POLE:c.1270C>G	p.Leu424Val	L424V_F12	L424V_35	IV.2	female	daughter III-2		-	-	no	-	24	-	-	-	-	yes		Yes	4	2		Palles et al. 2013 and 2021	23263490 / 33948826	Family C_ Supplemental info. POLE L424V carriers in the validation phase
POLE	POLE:c.1270C>G	p.Leu424Val	L424V_F12	L424V_36	IV.3	female	daughter III-5		-	-	no	-	-	yes	1 HP (19)	no	19	yes		Yes	4	2		Palles et al. 2013 and 2021	23263490 / 33948826	Family C_ Supplemental info. POLE L424V carriers in the validation phase
POLE	POLE:c.1270C>G	p.Leu424Val	L424V_F13	L424V_37	IV.2	female	proband		CRC	CRC	no	CRC	37	yes	4 CRA (40-49)	no	40	yes			0	0		Palles et al. 2013 and 2021	23263490 / 33948826	Family D_ Supplemental info. POLE L424V carriers in the validation phase
POLE	POLE:c.1270C>G	p.Leu424Val	L424V_F14	L424V_38	III.1	female	proband		-	-	no	-	-	yes	>40 CRA (53-75) + 1 DuA (76)	yes	53	yes			0	0		Palles et al. 2013 and 2021	23263490 / 33948826	Family E_ Supplemental info. POLE L424V carriers in the validation phase
POLE	POLE:c.1270C>G	p.Leu424Val	L424V_F14	L424V_39	III.2	male	brother		CRC	CRC	no	CRC	50	-	-	-	-	yes			1	0		Palles et al. 2013 and 2021	23263490 / 33948826	Family E_ Supplemental info. POLE L424V carriers in the validation phase
POLE	POLE:c.1270C>G	p.Leu424Val	L424V_F15	L424V_40	II.3	male	proband		CRC	CRC	yes	CRC	46	yes	5 CRA (46)	no	46	yes		Yes	5	0		Palles et al. 2013 and 2021	23263490 / 33948826	Family I_ Supplemental info. POLE L424V carriers in the validation phase
POLE	POLE:c.1270C>G	p.Leu424Val	L424V_F15	L424V_40	II.3	male	proband		CRC	CRC	yes	CRC	62	yes	5 CRA (46)	no	46	yes		Yes	5	0		Palles et al. 2013 and 2021	23263490 / 33948826	Family I_ Supplemental info. POLE L424V carriers in the validation phase
POLE	POLE:c.1270C>G	p.Leu424Val	L424V_F15	L424V_40	II.3	male	proband		others	others	yes	Ureter cancer	46	yes	5 CRA (46)	no	46	yes		Yes	5	0		Palles et al. 2013 and 2021	23263490 / 33948826	Family I_ Supplemental info. POLE L424V carriers in the validation phase
POLE	POLE:c.1270C>G	p.Leu424Val	L424V_F15	L424V_41	II.9	male	brother		CRC	CRC	no	CRC	64	yes	10 CRA + 2 HP (64-82)	yes	64	yes		Yes	5	0		Palles et al. 2013 and 2021	23263490 / 33948826	Family I_ Supplemental info. POLE L424V carriers in the validation phase
POLE	POLE:c.1270C>G	p.Leu424Val	L424V_F15	L424V_42	III.4	female	daughter		CRC	CRC	yes	CRC	40	yes	>10 CRA (40-56)	yes	40	yes		Yes	5	0		Palles et al. 2013 and 2021	23263490 / 33948826	Family I_ Supplemental info. POLE L424V carriers in the validation phase
POLE	POLE:c.1270C>G	p.Leu424Val	L424V_F15	L424V_42	III.4	female	daughter		Brain ca.	Brain ca.	yes	GBM	61	yes	>10 CRA (40-56)	yes	40	yes		Yes	5	0		Palles et al. 2013 and 2021	23263490 / 33948826	Family I_ Supplemental info. POLE L424V carriers in the validation phase
POLE	POLE:c.1270C>G	p.Leu424Val	L424V_F15	L424V_43	III.9	female	daughter II-7		CRC	CRC	yes	CRC	47	yes	3 CRA + 2 DuA + 2 Jejunum A. (47-61)	no	47	yes		Yes	5	0		Palles et al. 2013 and 2021	23263490 / 33948826	Family I_ Supplemental info. POLE L424V carriers in the validation phase
POLE	POLE:c.1270C>G	p.Leu424Val	L424V_F15	L424V_43	III.9	female	daughter II-7		CRC	CRC	yes	CRC	61	yes	3 CRA + 2 DuA + 2 Jejunum A. (47-61)	no	47	yes		Yes	5	0		Palles et al. 2013 and 2021	23263490 / 33948826	Family I_ Supplemental info. POLE L424V carriers in the validation phase
POLE	POLE:c.1270C>G	p.Leu424Val	L424V_F15	L424V_44	III.10	male	son II-9		-	-	no	-	-	yes	11 CRA (38-51)	yes	38	yes		Yes	5	0		Palles et al. 2013 and 2021	23263490 / 33948826	Family I_ Supplemental info. POLE L424V carriers in the validation phase
POLE	POLE:c.1270C>G	p.Leu424Val	L424V_F15	L424V_45	III.11	male	son II-10		CRC	CRC	no	CRC	45	yes	6 CRA (27-46)	no	27	yes		Yes	5	0		Palles et al. 2013 and 2021	23263490 / 33948826	Family I_ Supplemental info. POLE L424V carriers in the validation phase
POLE	POLE:c.1270C>G	p.Leu424Val	L424V_F16	L424V_46	II.3	female	proband		CRC	CRC	yes	CRC	40	yes	12 CRA (40-65)	yes	40	yes		Yes	2	0		Palles et al. 2013 and 2021	23263490 / 33948826	Family K_ Supplemental info. POLE L424V carriers in the validation phase
POLE	POLE:c.1270C>G	p.Leu424Val	L424V_F16	L424V_46	II.3	female	proband		CRC	CRC	yes	CRC	42	yes	12 CRA (40-65)	yes	40	yes		Yes	2	0		Palles et al. 2013 and 2021	23263490 / 33948826	Family K_ Supplemental info. POLE L424V carriers in the validation phase
POLE	POLE:c.1270C>G	p.Leu424Val	L424V_F16	L424V_46	II.3	female	proband		Breast ca.	Breast ca.	yes	Breast ca.	42	yes	12 CRA (40-65)	yes	40	yes		Yes	2	0		Palles et al. 2013 and 2021	23263490 / 33948826	Family K_ Supplemental info. POLE L424V carriers in the validation phase
POLE	POLE:c.1270C>G	p.Leu424Val	L424V_F16	L424V_47	III.3	female	daughter		-	-	no	-	-	yes	49 CRA (27-38)	yes	27	yes		Yes	2	0		Palles et al. 2013 and 2021	23263490 / 33948826	Family K_ Supplemental info. POLE L424V carriers in the validation phase
POLE	POLE:c.1270C>G	p.Leu424Val	L424V_F16	L424V_48	III.4	female	daughter		-	-	no	-	-	yes	63 CRA (24-40)	yes	23	yes		Yes	2	0		Palles et al. 2013 and 2021	23263490 / 33948826	Family K_ Supplemental info. POLE L424V carriers in the validation phase
POLE	POLE:c.1270C>G	p.Leu424Val	L424V_F17	L424V_49	II.1	female	proband		CRC	CRC	no	CRC	45	-	-	-	-	yes			0	0		Palles et al. 2013 and 2021	23263490 / 33948826	Family L_ Supplemental info. POLE L424V carriers in the validation phase
POLE	POLE:c.1270C>G	p.Leu424Val	L424V_F18	L424V_50	III.5	male	proband		CRC	CRC	no	CRC	27	yes	51-100 CRA (27) + MDuA	yes	27	yes		Yes	4	0		Spier et al. 2015	25529843	Supplemental, family tree F156. In addition, a child of F156, III:3 was reported by the family to have had an adrenal neuroblastoma, and a child of F156, III:4 was reported to have had a glioblastoma
POLE	POLE:c.1270C>G	p.Leu424Val	L424V_F18	L424V_50	III.5	male	proband		-	extracolonic benign tumors	no	Pilomatricoma	-	yes	51-100 CRA (27) + MDuA	yes	27	yes		Yes	4	0		Spier et al. 2015	25529843	Supplemental, family tree F156
POLE	POLE:c.1270C>G	p.Leu424Val	L424V_F18	L424V_51	III.1	female	sister		-	-	no	-	-	yes	>100 CRA + HP (35) + MDuA	yes	35	yes		Yes	4	0		Spier et al. 2015	25529843	Supplemental, family tree F156
POLE	POLE:c.1270C>G	p.Leu424Val	L424V_F18	L424V_52	III.3	female	sister		CRC	CRC	no	CRC	42	yes	MCRA (32) + MDuA	yes	35	yes		Yes	4	0		Spier et al. 2015	25529843	Supplemental, family tree F156
POLE	POLE:c.1270C>G	p.Leu424Val	L424V_F18	L424V_53	III.4	male	brother		CRC	CRC	yes	CRC	30	yes	51-100 CRA + HP (30)	yes	30	yes		Yes	4	0		Spier et al. 2015	25529843	Supplemental, family tree F156
POLE	POLE:c.1270C>G	p.Leu424Val	L424V_F18	L424V_53	III.4	male	brother		CRC	CRC	yes	CRC	46	yes	51-100 CRA + HP (30)	yes	30	yes		Yes	4	0		Spier et al. 2015	25529843	Supplemental, family tree F156
POLE	POLE:c.1270C>G	p.Leu424Val	L424V_F18	L424V_54	II.4	male	father		nonCRC Gi ca.	nonCRC Gi ca.	no	Pancreatic ca.	62	-	-	-	-	yes		Yes	4	0		Spier et al. 2015	25529843	Supplemental, family tree F156. Authors considered II-4 as non-affected carrier because PC is not a PPAP phentoype)
POLE	POLE:c.1270C>G	p.Leu424Val	L424V_F19	L424V_55	II.5	male	proband		CRC	CRC	yes	CRC	27	yes	51-100 CRA (27) + MDuA	yes	27	n.r.			1	0		Spier et al. 2015	25529843	Supplemental, family tree F354, mother tested negative for POLE L424V but parental inheritance could not be rule out
POLE	POLE:c.1270C>G	p.Leu424Val	L424V_F19	L424V_55	II.5	male	proband		CRC	CRC	yes	CRC	38	yes	51-100 CRA (27) + MDuA	yes	27	n.r.			1	0		Spier et al. 2015	25529843	Supplemental, family tree F354, mother tested negative for POLE L424V but parental inheritance could not be rule out
POLE	POLE:c.1270C>G	p.Leu424Val	L424V_F19	L424V_55	II.5	male	proband		others	others	yes	Neuroendocrine colon carcinoma	41	yes	51-100 CRA (27) + MDuA	yes	27	n.r.			1	0		Spier et al. 2015	25529843	Supplemental, family tree F354,The neuroendocrine cancer and the glioblastoma are not reported in the family tree, but are described in the body of the paper
POLE	POLE:c.1270C>G	p.Leu424Val	L424V_F19	L424V_55	II.5	male	proband		Brain ca.	Brain ca.	yes	Brain ca.	47	yes	51-100 CRA (27) + MDuA	yes	27	n.r.			1	0		Spier et al. 2015	25529843	Supplemental, family tree F354, mother tested negative for POLE L424V but parental inheritance could not be rule out
POLE	POLE:c.1270C>G	p.Leu424Val	L424V_F19	L424V_56	III.5	male	son		-	-	no	-	-	yes	11-20 CRA (16)	yes	16	n.r.			1	0		Spier et al. 2015	25529843	Supplemental, family tree F354, mother tested negative for POLE L424V but parental inheritance could not be rule out
POLE	POLE:c.1270C>G	p.Leu424Val	L424V_F20	L424V_57	III.1	male	proband		CRC	CRC	yes	CRC	46	yes	<10 CRA (46)	no	46	yes		Yes	3	0		Spier et al. 2015	25529843	Supplemental, family tree H1427
POLE	POLE:c.1270C>G	p.Leu424Val	L424V_F20	L424V_57	III.1	male	proband		CRC	CRC	yes	CRC	48	yes	<10 CRA (46)	no	46	yes		Yes	3	0		Spier et al. 2015	25529843	Supplemental, family tree H1427
POLE	POLE:c.1270C>G	p.Leu424Val	L424V_F20	L424V_58	II.2	female	mother		CRC	CRC	no	CRC	63	yes	<10 CRA (63)	no	63	yes		Yes	3	0		Spier et al. 2015	25529843	Supplemental, family tree H1427
POLE	POLE:c.1270C>G	p.Leu424Val	L424V_F20	L424V_59	II.6	female	aunt		CRC	CRC	no	CRC	38	-	-	-	-	yes		Yes	3	0		Spier et al. 2015	25529843	Supplemental, family tree H1427 (obligate carrier)
POLE	POLE:c.1270C>G	p.Leu424Val	L424V_F20	L424V_60	III.8	female	cousin		CRC	CRC	yes	CRC	45	yes	21-50 CRA (45) + DuA	yes	45	yes		Yes	3	0		Spier et al. 2015	25529843	Supplemental, family tree H1427
POLE	POLE:c.1270C>G	p.Leu424Val	L424V_F20	L424V_60	III.8	female	cousin		CRC	CRC	yes	CRC	53	yes	21-50 CRA (45) + DuA	yes	45	yes		Yes	3	0		Spier et al. 2015	25529843	Supplemental, family tree H1427
POLE	POLE:c.1270C>G	p.Leu424Val	L424V_F20	L424V_60	III.8	female	cousin		Ovarian ca.	Ovarian ca.	yes	Ovarian ca.	33	yes	21-50 CRA (45) + DuA	yes	45	yes		Yes	3	0		Spier et al. 2015	25529843	Supplemental, family tree H1427
POLE	POLE:c.1270C>G	p.Leu424Val	L424V_F21	L424V_61	proband	n.a.	proband		CRC	CRC	no	CRC	38	yes	51-100 CRA (38) + 1 lipoma	yes	38	n.r.			0	0		Spier et al. 2015	25529843	Supplemental, F1505 index patient, no family history available
POLE	POLE:c.1270C>G	p.Leu424Val	L424V_F22	L424V_62	II.1	male	proband		CRC	CRC	yes	CRC	48	yes	1 CRA	no	n.a.	yes		Yes	2	0		Palles et al. 2021	33948826	Family M
POLE	POLE:c.1270C>G	p.Leu424Val	L424V_F22	L424V_62	II.1	male	proband		nonCRC Gi ca.	nonCRC Gi ca.	yes	Esophageal	69	yes	1 CRA	no	n.a.	yes		Yes	2	0		Palles et al. 2021	33948826	Family M
POLE	POLE:c.1270C>G	p.Leu424Val	L424V_F22	L424V_63	II.3	female	sister		-	-	no	-	-	yes	1 CRA (45) + 2 HP	no	n.a.	yes		Yes	2	0		Palles et al. 2021	33948826	Family M
POLE	POLE:c.1270C>G	p.Leu424Val	L424V_F22	L424V_64	II.4	female	sister		CRC	CRC	yes	CRC	60	yes	4 CRA (44-60)	no	44	yes		Yes	2	0		Palles et al. 2021	33948826	Family M
POLE	POLE:c.1270C>G	p.Leu424Val	L424V_F22	L424V_64	II.4	female	sister		Breast ca.	Breast ca.	yes	Breast ca.	65	yes	4 CRA (44-60)	no	44	yes		Yes	2	0		Palles et al. 2021	33948826	Family M
POLE	POLE:c.1270C>G	p.Leu424Val	L424V_F23	L424V_65	VI.2	female	proband		Endometrial ca.	Endometrial ca.	yes	EC	53	yes	4 CRA (71)	no	71	yes		Yes	2	0		Palles et al. 2021	33948826	Family N
POLE	POLE:c.1270C>G	p.Leu424Val	L424V_F23	L424V_65	VI.2	female	proband		CRC	CRC	yes	CRC	71	yes	4 CRA (71)	no	71	yes		Yes	2	0		Palles et al. 2021	33948826	Family N
POLE	POLE:c.1270C>G	p.Leu424Val	L424V_F23	L424V_65	VI.2	female	proband		CRC	CRC	yes	CRC	71	yes	4 CRA (71)	no	71	yes		Yes	2	0		Palles et al. 2021	33948826	Family N
POLE	POLE:c.1270C>G	p.Leu424Val	L424V_F23	L424V_65	VI.2	female	proband		nonCRC Gi ca.	nonCRC Gi ca.	yes	Duodenal ca.	76	yes	4 CRA (71)	no	71	yes		Yes	2	0		Palles et al. 2021	33948826	Family N
POLE	POLE:c.1270C>G	p.Leu424Val	L424V_F23	L424V_65	VI.2	female	proband		others	others	yes	Ureter cancer	71	yes	4 CRA (71)	no	71	yes		Yes	2	0		Palles et al. 2021	33948826	Family N
POLE	POLE:c.1270C>G	p.Leu424Val	L424V_F23	L424V_66	V.1	male	n.a.		CRC	CRC	yes	CRC	46	yes	8 CRA (46-51) + 1 DuA (51)	no	46	yes		Yes	2	0		Palles et al. 2021	33948826	Family N
POLE	POLE:c.1270C>G	p.Leu424Val	L424V_F23	L424V_66	V.1	male	n.a.		others	others	yes	Skin cancer	48	yes	1 CRA	no	n.a.	yes		Yes	2	0		Palles et al. 2021	33948826	Family N
POLE	POLE:c.1270C>G	p.Leu424Val	L424V_F23	L424V_67	VI.2	male	n.a.		-	-	no	-	-	yes	1 CRA (15)+ 1 DuA (17)	no	15	yes		Yes	2	0		Palles et al. 2021	33948826	Family N
POLE	POLE:c.1270C>G	p.Leu424Val	L424V_F24	L424V_68	n.a.	male	n.a.		CRC	CRC	no	CRC	46	-	-	-	-	yes			1	0		Palles et al. 2021	33948826	PT1 QUASAR2
POLE	POLE:c.1270C>G	p.Leu424Val	L424V_F24	L424V_69	n.a.	male	n.a.		CRC	CRC	no	CRC	37	-	-	-	-	yes			1	0		Palles et al. 2021	33948826	PT2 QUASAR2
POLE	POLE:c.1307C>G	p.Pro436Arg	P436R_F1	P436R_1	I.1	n.a.	proband	CMMRD-like	CRC	CRC	yes	CRC	17	-	-	-	-	n.a.			n.a.	n.a.		Shuen et al 2019, Galati et al 2020	30608896/32938641
POLE	POLE:c.1307C>G	p.Pro436Arg	P436R_F1	P436R_1	I.1	n.a.	proband	CMMRD-like	Brain ca.	Brain ca.	yes	Anaplastic astrocytoma	17	-	-	-	-	n.a.			n.a.	n.a.		Shuen et al 2019, Galati et al 2020	30608896/32938641
POLE	POLE:c.1331T>A	p.Met444Lys	M444K_F1	M444K_1	I.1	female	proband	CMMRD-like	CRC	CRC	yes	CRC	13	yes	CRA (multiple) (13)	yes	13	n.a.	de novo		n.a.	n.a.	pMMR	Sehested et al. 2022	34816535
POLE	POLE:c.1331T>A	p.Met444Lys	M444K_F1	M444K_1	I.1	female	proband	CMMRD-like	Brain ca.	Brain ca.	yes	LGG	11	yes	CRA (multiple) (13)	yes	13	n.a.	de novo		n.a.	n.a.	pMMR	Sehested et al. 2022	34816535
POLE	POLE:c.1331T>A	p.Met444Lys	M444K_F1	M444K_1	I.1	female	proband	CMMRD-like	-	non-tumoral extracolonic manifestations	yes	Café-au-lait macules	-	yes	CRA (multiple) (13)	yes	13	n.a.	de novo		n.a.	n.a.	pMMR	Sehested et al. 2022	34816535
POLE	POLE:c.1366G>C	p.Ala456Pro	A456P_F1	A456P_1	case report	female	proband (girl)	CMMRD-like	Brain ca.	Brain ca.	yes	Medulloblastoma	5	-	-	-	-	No in maternal family / n.r. paternal history			0	0		Lindsay et al. 2019	31624068	Somatic MSH6 c.2722G>T p.Q908X
POLE	POLE:c.1366G>C	p.Ala456Pro	A456P_F1	A456P_1	case report	female	proband (girl)	CMMRD-like	-	extracolonic benign tumors	yes	Renal cyst	5	-	-	-	-	No in maternal family / n.r. paternal history			0	0		Lindsay et al. 2019	31624068	Somatic MSH6 c.2722G>T p.Q908X
POLE	POLE:c.1366G>C	p.Ala456Pro	A456P_F1	A456P_1	case report	female	proband (girl)	CMMRD-like	-	non-tumoral extracolonic manifestations	yes	Café-au-lait macules	5	-	-	-	-	No in maternal family / n.r. paternal history			0	0		Lindsay et al. 2019	31624068	Somatic MSH6 c.2722G>T p.Q908X
POLE	POLE:c.1366G>C	p.Ala456Pro	A456P_F1	A456P_1	case report	female	proband (girl)	CMMRD-like	-	extracolonic benign tumors	yes	Osteochondroma	5	-	-	-	-	No in maternal family / n.r. paternal history			0	0		Lindsay et al. 2019	31624068	Somatic MSH6 c.2722G>T p.Q908X
POLE	POLE:c.1366G>C	p.Ala456Pro	A456P_F1	A456P_1	case report	female	proband (girl)	CMMRD-like	-	extracolonic benign tumors	yes	Pilomatricoma	5	-	-	-	-	No in maternal family / n.r. paternal history			0	0		Lindsay et al. 2019	31624068	Somatic MSH6 c.2722G>T p.Q908X
POLE	POLE:c.1366G>C	p.Ala456Pro	A456P_F1	A456P_1	case report	female	proband (girl)	CMMRD-like	-	extracolonic benign tumors	yes	Pilomatricoma	5	-	-	-	-	No in maternal family / n.r. paternal history			0	0		Lindsay et al. 2019	31624068	Somatic MSH6 c.2722G>T p.Q908X
POLE	POLE:c.1366G>C	p.Ala456Pro	A456P_F1	A456P_1	case report	female	proband (girl)	CMMRD-like	-	extracolonic benign tumors	yes	Pilomatricoma	5	-	-	-	-	No in maternal family / n.r. paternal history			0	0		Lindsay et al. 2019	31624068	Somatic MSH6 c.2722G>T p.Q908X
POLE	POLE:c.1381T>A	p.Ser461Thr	S461T_F1	S461T_1	I.1	female	proband	CMMRD-like	Brain ca.	Brain ca.	no	Medulloblastoma	4	no	-	-	-	yes	de novo		1	0	pMMR	Sehested et al. 2022	34816535
POLE	POLE:c.1381T>A	p.Ser461Thr	S461T_F1	S461T_1	I.1	female	proband	CMMRD-like	-	non-tumoral extracolonic manifestations	no	Café-au-lait macules	-	no	-	-	-	yes	de novo		1	0	pMMR	Sehested et al. 2022	34816535
POLD1	POLD1:c.947A>G	p.Asp316Gly	D316G_F1	D316G_1	III.2	female	proband		CRC	CRC	yes	CRC	44	yes	2 AP, 1 HP	no	44	yes			1	0	pMMR	Bellido et al. 2016	26133394	Cancer types in the family history: BC and liposarcoma
POLD1	POLD1:c.947A>G	p.Asp316Gly	D316G_F1	D316G_1	III.2	female	proband		Endometrial ca.	Endometrial ca.	yes	EC	54	yes	2 AP, 1 HP	no	44	yes			1	0		Bellido et al. 2016	26133394
POLD1	POLD1:c.947A>G	p.Asp316Gly	D316G_F1	D316G_2	II.2	female	mother		Endometrial ca.	Endometrial ca.	yes	EC	57	n.r.	n.r.	-	n.r.	yes			1	0	pMMR	Bellido et al. 2016	26133394
POLD1	POLD1:c.947A>G	p.Asp316Gly	D316G_F1	D316G_2	II.2	female	mother		Breast ca.	Breast ca.	yes	Breast ca.	65	n.r.	n.r.	-	n.r.	yes			1	0		Bellido et al. 2016	26133394
POLD1	POLD1:c.947A>G	p.Asp316Gly	D316G_F1	D316G_2	II.2	female	mother		Breast ca.	Breast ca.	yes	Breast ca.	75	n.r.	n.r.	-	n.r.	yes			1	0		Bellido et al. 2016	26133394
POLD1	POLD1:c.946G>C	p.Asp316His	D316H_F1	D316H_1	III.8	male	proband		CRC	CRC	yes	CRC	58	yes	3 AP, 1 HP	no	58	yes			1	0	pMMR	Bellido et al. 2016	26133394
POLD1	POLD1:c.946G>C	p.Asp316His	D316H_F1	D316H_1	III.8	male	proband		others	others	yes	Mesothelioma	65	yes	3 AP, 1 HP	no	58	yes			1	0		Bellido et al. 2016	26133394
POLD1	POLD1:c.946G>C	p.Asp316His	D316H_F1	D316H_1	III.8	male	proband		-	extracolonic benign tumors	yes	Angiomyolipoma	65	yes	3 AP, 1 HP	no	58	yes			1	0		Bellido et al. 2016	26133394
POLD1	POLD1:c.946G>C	p.Asp316His	D316H_F1	D316H_2	III.7	female	sister		Breast ca.	Breast ca.	no	Breast ca.	64	yes	11 AP, 2 HP	yes	n.a.	yes			1	0		Bellido et al. 2016	26133394
POLD1	POLD1:c.1421T>C	p.Leu474Pro	L474P_F1	L474P_1	III.1	female	proband		CRC	CRC	yes	CRC	36	No	No polyps found upon examination	no		yes		Yes	2	0	pMMR	Valle et al. 2014	24501277	F1 (Ferrer-Avargues et al. 2017)
POLD1	POLD1:c.1421T>C	p.Leu474Pro	L474P_F1	L474P_1	III.1	female	proband		nonCRC Gi ca.	nonCRC Gi ca.	yes	GIST	36	No	No polyps found upon examination	no		yes		Yes	2	0		Valle et al. 2014	24501277
POLD1	POLD1:c.1421T>C	p.Leu474Pro	L474P_F1	L474P_2	II.2	female	mother		Endometrial ca.	Endometrial ca.	no	EC	52	n.r.	n.r.	-	n.r.	yes		Yes	2	0		Valle et al. 2014	24501277	obligate carrier
POLD1	POLD1:c.1421T>C	p.Leu474Pro	L474P_F1	L474P_3	II.6	female	maternal aunt		CRC	CRC	yes	CRC	33	No	No polyps found upon examination	no		yes		Yes	2	0		Valle et al. 2014	24501277
POLD1	POLD1:c.1421T>C	p.Leu474Pro	L474P_F1	L474P_3	II.6	female	maternal aunt		Endometrial ca.	Endometrial ca.	yes	EC	56	No	No polyps found upon examination	no		yes		Yes	2	0		Valle et al. 2014	24501277
POLD1	POLD1:c.1421T>C	p.Leu474Pro	L474P_F1	L474P_4	III.2	female	daughter		-	-	no	-	-	No	No polyps found upon examination	no		yes		Yes	2	0		Valle et al. 2014	24501277
POLD1	POLD1:c.1421T>C	p.Leu474Pro	L474P_F2	L474P_5	IV.1	female	proband		CRC	CRC	no	CRC	23	yes	gastric polyps	No	31	yes		Yes	5	2	pMMR and loss of MSH6	Bellido et al. 2016	26133394	F2 updated (Ferrer-Avargues et al. 2017)
POLD1	POLD1:c.1421T>C	p.Leu474Pro	L474P_F2	L474P_5	IV.1	female	proband		-	extracolonic benign tumors	no	Benign esophageal tumors	31	yes	gastric polyps	No	31	yes		Yes	5	2		Bellido et al. 2016	26133394
POLD1	POLD1:c.1421T>C	p.Leu474Pro	L474P_F2	L474P_6	III.2	female	mother		Endometrial ca.	Endometrial ca.	no	EC	58	yes	2 CRA	no	48	yes		Yes	5	2		Bellido et al. 2016	26133394
POLD1	POLD1:c.1421T>C	p.Leu474Pro	L474P_F2	L474P_7	III.4	male	maternal uncle		CRC	CRC	no	CRC	50	No	No polyps found upon examination	no		yes		Yes	5	2		Bellido et al. 2016	26133394
POLD1	POLD1:c.1421T>C	p.Leu474Pro	L474P_F2	L474P_8	III.6	male	maternal uncle		-	-	no	-	-	yes	3 CRA	no	45	yes		Yes	5	2		Ferrer-Avargues et al. 2017	28306219
POLD1	POLD1:c.1421T>C	p.Leu474Pro	L474P_F2	L474P_9	II.1	male	grandfather		CRC	CRC	no	CRC	42	No	n.r.	-	n.r.	yes		Yes	5	2		Ferrer-Avargues et al. 2017	28306219	obligate carrier
POLD1	POLD1:c.1421T>C	p.Leu474Pro	L474P_F2	L474P_10	IV.2	female	sister		-	-	no	-	-	yes	2 polyps	no	25	yes		Yes	5	2		Ferrer-Avargues et al. 2017	28306219
POLD1	POLD1:c.1421T>C	p.Leu474Pro	L474P_F3	L474P_11	III.2	female	proband		CRC	CRC	no	CRC	51	n.r.	n.r.	-	n.r.	No/ but it looks like yes in the family tree			1	4	dMMR	Ferrer-Avargues et al. 2017	28306219	Somatic homozygous/hemizygous MLH1 pathogenic variant [c.1279C>T; p.(Glu427*)].
POLD1	POLD1:c.1421T>C	p.Leu474Pro	L474P_F3	L474P_12	II.6	female	paternal aunt		CRC	CRC	no	CRC	80	n.r.	n.r.	-	n.r.	No/ but it looks like yes in the family tree			1	4		Ferrer-Avargues et al. 2017	28306219	obligate carrier
POLD1	POLD1:c.1421T>C	p.Leu474Pro	L474P_F3	L474P_13	III.3	female	sister		-	-	no	-	-	n.r.	n.r.	-	n.r.	No/ but it looks like yes in the family tree			1	4		Ferrer-Avargues et al. 2017	28306219
POLD1	POLD1:c.1421T>C	p.Leu474Pro	L474P_F3	L474P_14	II.2	male	father		-	-	no	-	-	n.r.	n.r.	-	n.r.	No/ but it looks like yes in the family tree			1	4		Ferrer-Avargues et al. 2017	28306219
POLD1	POLD1:c.1421T>C	p.Leu474Pro	L474P_F3	L474P_15	IV.1	female	daughter		-	-	no	-	-	n.r.	n.r.	-	n.r.	No/ but it looks like yes in the family tree			1	4		Ferrer-Avargues et al. 2017	28306219
POLD1	POLD1:c.1421T>C	p.Leu474Pro	L474P_F3	L474P_16	III.7	female	cousin		-	-	no	-	-	n.r.	n.r.	-	n.r.	No/ but it looks like yes in the family tree			1	4		Ferrer-Avargues et al. 2017	28306219
POLD1	POLD1:c.1421T>C	p.Leu474Pro	L474P_F4	L474P_17	II.2	female	proband		CRC	CRC	yes	CRC	45	n.r.	n.r.	-	n.r.	n.r.			0	1	pMMR	Ferrer-Avargues et al. 2017	28306219
POLD1	POLD1:c.1421T>C	p.Leu474Pro	L474P_F4	L474P_17	II.2	female	proband		Breast ca.	Breast ca.	yes	Breast ca.	52	n.r.	n.r.	-	n.r.	n.r.			0	1		Ferrer-Avargues et al. 2017	28306219
POLD1	POLD1:c.1421T>C	p.Leu474Pro	L474P_F4	L474P_18	III.1	female	daughter		-	-	no	-	-	n.r.	n.r.	-	n.r.	n.r.			0	1		Ferrer-Avargues et al. 2017	28306219
POLD1	POLD1:c.1421T>C	p.Leu474Pro	L474P_F5	L474P_19	III.1	male	proband		CRC	CRC	yes	CRC	21	n.r.	n.r.	-	n.r.	n.r.			1	0		Palles et al. 2021	33948826	Family P
POLD1	POLD1:c.1421T>C	p.Leu474Pro	L474P_F5	L474P_19	III.1	male	proband		CRC	CRC	yes	CRC	31	n.r.	n.r.	-	n.r.	n.r.			1	0		Palles et al. 2021	33948826	Family P
POLD1	POLD1:c.1421T>C	p.Leu474Pro	L474P_F5	L474P_20	IV.3	male	son		-	-	no	-	-	yes	9 CRA (19)	no	19	n.r.			1	0		Palles et al. 2021	33948826	Family P
POLD1	POLD1:c.1433G>A	p.Ser478Asn	S478N_F1	S478N_1	V.2	male	proband		CRC	CRC	yes	CRC	28	yes	28 CRA (28-35)	yes	28	yes		Yes	5	1	pMMR (tumor, 1 AP)	Palles et al. 2013 and 2021	23263490 / 33948826	Family SM1645, family tree b (updated as SM6)
POLD1	POLD1:c.1433G>A	p.Ser478Asn	S478N_F1	S478N_1	V.2	male	proband		CRC	CRC	yes	CRC	n.a.	yes	28 CRA (28-35)	yes	28	yes		Yes	5	1		Palles et al. 2013 and 2021	23263490 / 33948826	Family SM1645, family tree b (updated as SM6)
POLD1	POLD1:c.1433G>A	p.Ser478Asn	S478N_F1	S478N_2	V.10	male	paternal cousin		Brain ca.	Brain ca.	yes	Astrocytoma	26	yes	9 CRA + 2 HP (33-45)	yes	33	yes		Yes	5	1		Palles et al. 2013 and 2021	23263490 / 33948826	Family SM1645, family tree b (updated as SM6)
POLD1	POLD1:c.1433G>A	p.Ser478Asn	S478N_F1	S478N_2	V.10	male	paternal cousin		Brain ca.	Brain ca.	yes	Astrocytoma	26	yes	9 CRA + 2 HP (33-45)	yes	33	yes		Yes	5	1		Palles et al. 2013 and 2021	23263490 / 33948826	Family SM1645, family tree b (updated as SM6)
POLD1	POLD1:c.1433G>A	p.Ser478Asn	S478N_F1	S478N_3	V.12	male	paternal cousin		-	-	no	-	-	yes	17 CRA + 50-100 HP (29-46)	yes	29	yes		Yes	5	1		Palles et al. 2013 and 2021	23263490 / 33948826	Family SM1645, family tree b (updated as SM6)
POLD1	POLD1:c.1433G>A	p.Ser478Asn	S478N_F1	S478N_4	IV.2	male	father		-	-	no	-	-	yes	10 CRA (43-65)	yes	43	yes		Yes	5	1	pMMR (5 AP)	Palles et al. 2013 and 2021	23263490 / 33948826	Family SM1645, family tree b (updated as SM6)
POLD1	POLD1:c.1433G>A	p.Ser478Asn	S478N_F1	S478N_5	IV.6	female	paternal aunt		Endometrial ca.	Endometrial ca.	yes	EC	52	yes	70 CRA + 6 HP (52-71)	yes	52	yes		Yes	5	1	pMMR	Palles et al. 2013 and 2021	23263490 / 33948826	Family SM1645, family tree b (updated as SM6)
POLD1	POLD1:c.1433G>A	p.Ser478Asn	S478N_F1	S478N_5	IV.6	female	paternal aunt		others	others	yes	Skin cancer	56	yes	70 CRA + 6 HP (52-71)	yes	52	yes		Yes	5	1	pMMR	Palles et al. 2013 and 2021	23263490 / 33948826	Family SM1645, family tree b (updated as SM6)
POLD1	POLD1:c.1433G>A	p.Ser478Asn	S478N_F1	S478N_6	IV.8	female	paternal aunt		Endometrial ca.	Endometrial ca.	no	EC	45	yes	>30 CRA (53-70)	yes	53	yes		Yes	5	1	n.a.	Palles et al. 2013 and 2021	23263490 / 33948826	Family SM1645, family tree b (updated as SM6)
POLD1	POLD1:c.1433G>A	p.Ser478Asn	S478N_F1	S478N_7	VI.1	female	n.a.		-	-	no	-	18	-	n.r.	-	n.r.	yes		Yes	5	1		Palles et al. 2013 and 2021	23263490 / 33948826	Family SM1645, family tree b (updated as SM6)
POLD1	POLD1:c.1433G>A	p.Ser478Asn	S478N_F2	S478N_8	III.2	female	proband		CRC	CRC	yes	CRC	29	yes	multiple CRA (40-60)	yes	40	yes		Yes	4	0		Palles et al. 2013 and 2021	23263490 / 33948826	Family SM1412, family tree C (updated as SM4)
POLD1	POLD1:c.1433G>A	p.Ser478Asn	S478N_F2	S478N_8	III.2	female	proband		CRC	CRC	yes	CRC	50	yes	multiple CRA (40-60)	yes	40	yes		Yes	4	0		Palles et al. 2013 and 2021	23263490 / 33948826	Family SM1412, family tree C (updated as SM4)
POLD1	POLD1:c.1433G>A	p.Ser478Asn	S478N_F2	S478N_9	III.6	female	sister		Breast ca.	Breast ca.	yes	Breast ca.	57	yes	19 CRA (41-53)	yes	41	yes		Yes	4	0		Palles et al. 2013 and 2021	23263490 / 33948826	Family SM1412, family tree C (updated as SM4)
POLD1	POLD1:c.1433G>A	p.Ser478Asn	S478N_F2	S478N_9	III.6	female	sister		Endometrial ca.	Endometrial ca.	yes	EC	50	yes	19 CRA (41-53)	yes	41	yes		Yes	4	0		Palles et al. 2013 and 2021	23263490 / 33948826	Family SM1412, family tree C (updated as SM4)
POLD1	POLD1:c.1433G>A	p.Ser478Asn	S478N_F2	S478N_10	III.8	male	brother		CRC	CRC	no	CRC	32	yes	45 CRA + HP (32-52)	yes	32	yes		Yes	4	0		Palles et al. 2013 and 2021	23263490 / 33948826	Family SM1412, family tree C (updated as SM4)
POLD1	POLD1:c.1433G>A	p.Ser478Asn	S478N_F2	S478N_11	III.9	female	sister		CRC	CRC	yes	CRC	33	yes	40 CRA (33-49)	yes	40	yes		Yes	4	0		Palles et al. 2013 and 2021	23263490 / 33948826	Family SM1412, family tree C (updated as SM4)
POLD1	POLD1:c.1433G>A	p.Ser478Asn	S478N_F2	S478N_11	III.9	female	sister		Endometrial ca.	Endometrial ca.	yes	EC	45	yes	40 CRA (33-49)	yes	40	yes		Yes	4	0		Palles et al. 2013 and 2021	23263490 / 33948826	Family SM1412, family tree C (updated as SM4)
POLD1	POLD1:c.1433G>A	p.Ser478Asn	S478N_F3	S478N_12	proband	female	proband		CRC	CRC	no	CRC	50	yes	CRA	?	50	yes			0	0	n.a.	Arora et al. 2015	26344056
POLD1	POLD1:c.1433G>A	p.Ser478Asn	S478N_F4	S478N_13	III.1	male	proband		CRC	CRC	no	CRC	28	yes	CRA	No	28	yes			0	0		Chubb et al. 2015	25559809	germline MSH2 c.2354A>C , Family A from figure 2. FH (CRC F@44 pGM @36)
POLD1	POLD1:c.1433G>A	p.Ser478Asn	S478N_F5	S478N_14	III.8	female	proband		CRC	CRC	yes	CRC	49	yes	14 CRA (49) , later on 1 CRA + 1 TV	yes	49	yes			0	0		Ito et al. 2020	32548621	Notable incidence of brain tumors in this family
POLD1	POLD1:c.1433G>A	p.Ser478Asn	S478N_F5	S478N_14	III.8	female	proband		CRC	CRC	yes	CRC	50	yes	14 CRA (49) , later on 1 CRA + 1 TV	yes	49	yes			0	0		Ito et al. 2020	32548621
POLD1	POLD1:c.1433G>A	p.Ser478Asn	S478N_F5	S478N_14	III.8	female	proband		Endometrial ca.	Endometrial ca.	yes	EC	50	yes	14 CRA (49) , later on 1 CRA + 1 TV	yes	49	yes			0	0		Ito et al. 2020	32548621
POLD1	POLD1:c.1433G>A	p.Ser478Asn	S478N_F6	S478N_15	II.2	female	proband		CRC	CRC	yes	CRC	21	n.r.	n.r.	-	n.r.	yes		Yes	2	0		Jansen et al. 2020	31555933
POLD1	POLD1:c.1433G>A	p.Ser478Asn	S478N_F6	S478N_15	II.2	female	proband		CRC	CRC	yes	CRC	34	n.r.	n.r.	-	n.r.	yes		Yes	2	0		Jansen et al. 2020	31555933
POLD1	POLD1:c.1433G>A	p.Ser478Asn	S478N_F6	S478N_15	II.2	female	proband		CRC	CRC	yes	CRC	36	n.r.	n.r.	-	n.r.	yes		Yes	2	0		Jansen et al. 2020	31555933
POLD1	POLD1:c.1433G>A	p.Ser478Asn	S478N_F6	S478N_16	I.1	female	mother		Endometrial ca.	Endometrial ca.	yes	EC	31	n.r.	n.r.	-	n.r.	yes		Yes	2	0		Jansen et al. 2020	31555933
POLD1	POLD1:c.1433G>A	p.Ser478Asn	S478N_F6	S478N_16	I.1	female	mother		CRC	CRC	yes	CRC	38	n.r.	n.r.	-	n.r.	yes		Yes	2	0		Jansen et al. 2020	31555933
POLD1	POLD1:c.1433G>A	p.Ser478Asn	S478N_F6	S478N_16	I.1	female	mother		CRC	CRC	yes	CRC	39	n.r.	n.r.	-	n.r.	yes		Yes	2	0		Jansen et al. 2020	31555933
POLD1	POLD1:c.1433G>A	p.Ser478Asn	S478N_F6	S478N_17	III.1	male	son		-	-	no	-	-	yes	CRA	?	14	yes		Yes	2	0		Jansen et al. 2020	31555933
POLE	POLE:c.857C>T	p.Pro286Leu	P286L_F1	P286L_1	IV.5	male	proband		CRC	CRC	no	CRC	48	yes	CRA	yes	49	yes		Yes	15	1	MSS	Hamzaoui et al. 2020	32424176
POLE	POLE:c.857C>T	p.Pro286Leu	P286L_F1	P286L_2	V.I	male			CRC	CRC	no	CRC	40	-	-	-	-	yes		Yes	15	1		Hamzaoui et al. 2020	32424176
POLE	POLE:c.857C>T	p.Pro286Leu	P286L_F1	P286L_3	II.3?	male			CRC	CRC	no	CRC	40	yes	CRA	yes	40	yes		Yes	15	1		Hamzaoui et al. 2020	32424176
POLE	POLE:c.857C>T	p.Pro286Leu	P286L_F1	P286L_4	III.12	male			CRC	CRC	no	CRC	46	yes	CRA	yes	46	yes		Yes	15	1		Hamzaoui et al. 2020	32424176
POLE	POLE:c.857C>T	p.Pro286Leu	P286L_F1	P286L_5	IV.12	male			CRC	CRC	yes	CRC	57	yes	CRA (57)	yes	57	yes		Yes	15	1		Hamzaoui et al. 2020	32424176
POLE	POLE:c.857C>T	p.Pro286Leu	P286L_F1	P286L_5	IV.12	male			CRC	CRC	yes	CRC	57	yes	CRA (57)	yes	57	yes		Yes	15	1		Hamzaoui et al. 2020	32424176
POLE	POLE:c.857C>T	p.Pro286Leu	P286L_F1	P286L_5	IV.12	male			CRC	CRC	yes	CRC	57	yes	CRA (57)	yes	57	yes		Yes	15	1		Hamzaoui et al. 2020	32424176
POLE	POLE:c.857C>T	p.Pro286Leu	P286L_F1	P286L_6	III.8?	male			CRC	CRC	no	CRC	54	-	-	-	-	yes		Yes	15	1		Hamzaoui et al. 2020	32424176
POLE	POLE:c.857C>T	p.Pro286Leu	P286L_F1	P286L_7	III.5	male			Unkonwn	others	no	Unkonwn	56	-	-	-	-	yes		Yes	15	1		Hamzaoui et al. 2020	32424176
POLE	POLE:c.857C>T	p.Pro286Leu	P286L_F1	P286L_8	III.6	male			nonCRC GI cancers	nonCRC GI cancers	no	DuC	56	-	-	-	-	yes		Yes	15	1		Hamzaoui et al. 2020	32424176
POLE	POLE:c.857C>T	p.Pro286Leu	P286L_F1	P286L_9	IV.2	male			-	-	no	-	-	yes	CRA (36) + DuA (41)	yes	36	yes		Yes	15	1		Hamzaoui et al. 2020	32424176
POLE	POLE:c.857C>T	p.Pro286Leu	P286L_F1	P286L_10	IV.11	female			Endometrial ca.	Endometrial ca.	yes	EC	44	yes	CRA (54)	yes	54	yes		Yes	15	1		Hamzaoui et al. 2020	32424176
POLE	POLE:c.857C>T	p.Pro286Leu	P286L_F1	P286L_10	IV.11	female			CRC	CRC	yes	CRC	54	yes	CRA (54)	yes	54	yes		Yes	15	1		Hamzaoui et al. 2020	32424176
POLE	POLE:c.857C>T	p.Pro286Leu	P286L_F1	P286L_11	?	female			Ovarian ca.	Ovarian ca.	no	OvC	44	yes	CRA (23)	yes	23	yes		Yes	15	1		Hamzaoui et al. 2020	32424176
POLE	POLE:c.857C>T	p.Pro286Leu	P286L_F1	P286L_12	IV.5	female			CRC	CRC	no	CRC	48	yes	CRA (48)	yes	48	yes		Yes	15	1		Hamzaoui et al. 2020	32424176
POLE	POLE:c.857C>T	p.Pro286Leu	P286L_F1	P286L_13	III.2	female			CRC	CRC	no	CRC	50	yes	CRA (50)	yes	50	yes		Yes	15	1		Hamzaoui et al. 2020	32424176
POLE	POLE:c.857C>T	p.Pro286Leu	P286L_F1	P286L_14	IV.14	female			-	-	no	-	-	yes	CRA (27)	yes	27	yes		Yes	15	1		Hamzaoui et al. 2020	32424176
POLE	POLE:c.857C>T	p.Pro286Leu	P286L_F1	P286L_15	IV.9	female			-	-	no	-	-	yes	CRA (46)	yes	46	yes		Yes	15	1		Hamzaoui et al. 2020	32424176
POLE	POLE:c.857C>T	p.Pro286Leu	P286L_F1	P286L_16	IV.13	female			-	-	no	-	-	yes	CRA (32)	yes	32	yes		Yes	15	1		Hamzaoui et al. 2020	32424176
POLE	POLE:c.857C>T	p.Pro286Leu	P286L_F1	P286L_17	V.9	female			-	-	-	-	-	-	-	-	-	yes		Yes	15	1		Hamzaoui et al. 2020	32424176
POLE	POLE:c.1373A>T	p.Try458Phe	Y458F_F1	Y458F_1	III.2	male	maternal uncle		CRC	CRC	no	CRC	63	-	-	-	-	yes		Yes	25	1		Hansen et al. 2015	25860647
POLE	POLE:c.1373A>T	p.Try458Phe	Y458F_F1	Y458F_2	V.4	male	son		-	-	no	-	-	yes	CRA (multiple)	yes	NA	yes		Yes	25	1		Hansen et al. 2015	25860647
POLE	POLE:c.1373A>T	p.Try458Phe	Y458F_F1	Y458F_3	V.5	male	son		-	-	no	-	-	yes	CRA (multiple)	yes	NA	yes		Yes	25	1		Hansen et al. 2015	25860647
POLE	POLE:c.1373A>T	p.Try458Phe	Y458F_F1	Y458F_4	IV.8	male	proband		nonCRC GI cancers	nonCRC GI cancers	no	PC	48	-	-	-	-	yes		Yes	25	1		Hansen et al. 2015	25860647
POLE	POLE:c.1373A>T	p.Try458Phe	Y458F_F1	Y458F_5	IV.9	female	sister		Ovarian ca.	Ovarian ca.	yes	OvC	40	yes	CRA (multiple)	yes	48	yes		Yes	25	1		Hansen et al. 2015	25860647
POLE	POLE:c.1373A>T	p.Try458Phe	Y458F_F1	Y458F_5	IV.9	female	sister		CRC	CRC	yes	CRC	48	yes	CRA (multiple)	yes	48	yes		Yes	25	1		Hansen et al. 2015	25860647
POLE	POLE:c.1373A>T	p.Try458Phe	Y458F_F1	Y458F_6	IV.10	female	cousin (mother's branch)		-	-	no	-	-	yes	CRA (multiple)	yes	NA	yes		Yes	25	1		Hansen et al. 2015	25860647
POLE	POLE:c.1373A>T	p.Try458Phe	Y458F_F1	Y458F_7	IV.13	female	cousin (mother's branch)		CRC	CRC	no	CRC	43	yes	CRA (multiple)	yes	43	yes		Yes	25	1		Hansen et al. 2015	25860647
POLE	POLE:c.1373A>T	p.Try458Phe	Y458F_F1	Y458F_8	IV.15	male	cousin (mother's branch)		CRC	CRC	no	CRC	58	-	-	-	-	yes		Yes	25	1		Hansen et al. 2015	25860647
POLE	POLE:c.1373A>T	p.Try458Phe	Y458F_F1	Y458F_9	IV.17	male	cousin (mother's branch)		CRC	CRC	yes	CRC	42	yes	CRA (26-42)	Yes	26	yes		Yes	25	1		Hansen et al. 2015	25860647
POLE	POLE:c.1373A>T	p.Try458Phe	Y458F_F1	Y458F_9	IV.17	male	cousin (mother's branch)		nonCRC GI cancers	nonCRC GI cancers	yes	Jejunum	54	yes	CRA (26-42)	Yes	26	yes		Yes	25	1		Hansen et al. 2015	25860647
POLE	POLE:c.1373A>T	p.Try458Phe	Y458F_F1	Y458F_9	IV.17	male	cousin (mother's branch)		nonCRC GI cancers	nonCRC GI cancers	yes	DuC	57	yes	CRA (26-42)	Yes	26	yes		Yes	25	1		Hansen et al. 2015	25860647
POLE	POLE:c.1373A>T	p.Try458Phe	Y458F_F1	Y458F_10	V.8	male	son of a cousin		-	-	no	-	-	yes	CRA	?	NA	yes		Yes	25	1		Hansen et al. 2015	25860647
POLE	POLE:c.1373A>T	p.Try458Phe	Y458F_F1	Y458F_11	IV.20	male	cousin (mother's branch)		CRC	CRC	no	CRC	38	-	-	-	-	yes		Yes	25	1		Hansen et al. 2015	25860647
POLE	POLE:c.1373A>T	p.Try458Phe	Y458F_F1	Y458F_12	IV.21	male	cousin (mother's branch)		CRC	CRC	no	CRC	56	yes	1 CRA	No	56	yes		Yes	25	1		Hansen et al. 2015	25860647
POLE	POLE:c.1373A>T	p.Try458Phe	Y458F_F1	Y458F_13	proband	male	proband		CRC	CRC	yes	CRC	44	-	-	-	-	yes		Yes	25	1		Hansen et al. 2015	25860647
POLE	POLE:c.1373A>T	p.Try458Phe	Y458F_F1	Y458F_13	proband	male	proband		nonCRC GI cancers	nonCRC GI cancers	yes	DuC	59	-	-	-	-	yes		Yes	25	1		Hansen et al. 2015	25860647
POLE	POLE:c.1373A>T	p.Try458Phe	Y458F_F1	Y458F_14	brother	male	brother		CRC	CRC	no	CRC	42	-	-	-	-	yes		Yes	25	1		Hansen et al. 2015	25860647
POLE	POLE:c.1373A>T	p.Try458Phe	Y458F_F1	Y458F_15	son	male	son		-	-	no	-	-	yes	CRA	?	34	yes		Yes	25	1		Hansen et al. 2015	25860647
POLE	POLE:c.1373A>T	p.Try458Phe	Y458F_F1	Y458F_16					nonCRC GI cancers	nonCRC GI cancers	no	PC	-	-	-	-	-	yes		Yes	25	1		Rocque et al. 2023	36856825
POLE	POLE:c.1373A>T	p.Try458Phe	Y458F_F1	Y458F_17					nonCRC GI cancers	nonCRC GI cancers	no	PC	-	-	-	-	-	yes		Yes	25	1		Rocque et al. 2023	36856825
POLE	POLE:c.1373A>T	p.Try458Phe	Y458F_F1	Y458F_18					CRC	CRC	no	CRC	-	-	-	-	-	yes		Yes	25	1		Rocque et al. 2023	36856825
POLE	POLE:c.1373A>T	p.Try458Phe	Y458F_F1	Y458F_19					CRC	CRC	no	CRC	-	-	-	-	-	yes		Yes	25	1		Rocque et al. 2023	36856825
POLE	POLE:c.1373A>T	p.Try458Phe	Y458F_F1	Y458F_20					CRC	CRC	no	CRC	-	-	-	-	-	yes		Yes	25	1		Rocque et al. 2023	36856825
POLE	POLE:c.1373A>T	p.Try458Phe	Y458F_F1	Y458F_21					CRC	CRC	no	CRC	-	-	-	-	-	yes		Yes	25	1		Rocque et al. 2023	36856825
POLE	POLE:c.1373A>T	p.Try458Phe	Y458F_F1	Y458F_22					CRC	CRC	no	CRC	-	-	-	-	-	yes		Yes	25	1		Rocque et al. 2023	36856825
POLE	POLE:c.1373A>T	p.Try458Phe	Y458F_F1	Y458F_23					CRC	CRC	no	CRC	-	-	-	-	-	yes		Yes	25	1		Rocque et al. 2023	36856825
POLE	POLE:c.1373A>T	p.Try458Phe	Y458F_F1	Y458F_24					CRC	CRC	no	CRC	-	-	-	-	-	yes		Yes	25	1		Rocque et al. 2023	36856825
POLE	POLE:c.1373A>T	p.Try458Phe	Y458F_F1	Y458F_25					-	-	no	-	-	yes	CRA	-	-	yes		Yes	25	1		Rocque et al. 2023	36856825
POLE	POLE:c.1373A>T	p.Try458Phe	Y458F_F1	Y458F_26					-	-	no	-	-	yes	CRA	-	-	yes		Yes	25	1		Rocque et al. 2023	36856825
POLE	POLE:c.1373A>T	p.Try458Phe	Y458F_F1	Y458F_27					-	-	no	-	-	no	-	-	-	yes		Yes	25	1		Rocque et al. 2023	36856825
Abbreviations: ca. cancer; CRA, colorectal adenoma; CRC, colorectal cancer; DuA, duodenal adenoma; EC, endometrial cancer; HP, hyperplastic polyp; n.a., not available information; TA, tubular adenoma;TV, tubulovillous adenoma;
