# Supplementary material for: Recommendations for the classification of germline variants in the exonuclease domain of POLE and POLD1
Source: Genome Med. 2023 Oct 17;15:85. doi: 10.1186/s13073-023-01234-y (PMC10580551; doi:10.1186/s13073-023-01234-y)
Supplement: Supplementary file 5 — Additional file 5: Table S5. TCGA and COSMIC tumors with the POLE or POLD1 ED variants evaluated in this study. [file 13073_2023_1234_MOESM5_ESM.xlsx]

## Sheet: Table S5
Table S5. TCGA and COSMIC tumors with the POLE or POLD1 ED variants evaluated in this study. The summary table shows the number of tumors harboring each variant. In bold somatic hotspots; i.e., identified in ≥ 10 tumors.
Gene	Variant (amino acid change)	Source	SampleID	cancer type		Summary Table
POLE	P286R	COSMIC	587376	Colorectal cancer		Gene	Variant	Total samples
POLE	S297F	COSMIC	1908924	Ovarian cancer		POLE	P286R	86
POLE	P286R	COSMIC	2378928	Endometrial cancer		POLE	S297F	17
POLE	P286R	COSMIC	2378929	Endometrial cancer		POLE	V411L	73
POLE	P286R	COSMIC	2378930	Endometrial cancer		POLE	A456P	19
POLE	P286R	COSMIC	2378931	Endometrial cancer		POLE	P436R	6
POLE	P286R	COSMIC	2378932	Endometrial cancer		POLE	D275V	1
POLE	P286R	COSMIC	2378933	Endometrial cancer		POLE	S459F	11
POLE	P286R	COSMIC	2378934	Endometrial cancer		POLE	M295R	3
POLE	P286R	COSMIC	2378935	Endometrial cancer		POLE	L424V	6
POLE	P286R	COSMIC	2378936	Endometrial cancer		POLE	M444K	2
POLE	P286R	COSMIC	2378937	Endometrial cancer		POLE	D368Y	2
POLE	V411L	COSMIC	2378938	Endometrial cancer		POLE	P436S	1
POLE	V411L	COSMIC	2378939	Endometrial cancer		POLE	S478N	2
POLE	V411L	COSMIC	2378940	Endometrial cancer		POLE	F367S	2
POLE	V411L	COSMIC	2378941	Endometrial cancer		POLE	L424I	2
POLE	V411L	COSMIC	2378942	Endometrial cancer		POLE	S297Y	1
POLE	V411L	COSMIC	2378943	Endometrial cancer		POLE	P286L	1
POLE	V411L	COSMIC	2378944	Endometrial cancer		POLD1	S461L	1
POLE	V411L	COSMIC	2378945	Endometrial cancer		POLD1	D316G	1
POLE	V411L	COSMIC	2378946	Endometrial cancer		POLD1	E318K	1
POLE	V411L	COSMIC	2378947	Endometrial cancer
POLE	S297F	COSMIC	2378948	Endometrial cancer
POLE	S297F	COSMIC	2378949	Endometrial cancer
POLE	S297F	COSMIC	2378950	Endometrial cancer
POLE	A456P	COSMIC	2378951	Endometrial cancer
POLE	A456P	COSMIC	2378952	Endometrial cancer
POLE	A456P	COSMIC	2378953	Endometrial cancer
POLE	P436R	COSMIC	2378954	Endometrial cancer
POLE	D275V	COSMIC	2389306	Endometrial cancer
POLE	P286R	COSMIC	2389307	Endometrial cancer
POLE	P286R	COSMIC	2389308	Endometrial cancer
POLE	P286R	COSMIC	2389309	Endometrial cancer
POLE	P286R	COSMIC	2389310	Endometrial cancer
POLE	P286R	COSMIC	2389311	Endometrial cancer
POLE	P286R	COSMIC	2389312	Endometrial cancer
POLE	S297F	COSMIC	2389313	Endometrial cancer
POLE	S297F	COSMIC	2389314	Endometrial cancer
POLE	V411L	COSMIC	2389315	Endometrial cancer
POLE	V411L	COSMIC	2389316	Endometrial cancer
POLE	A456P	COSMIC	2389317	Endometrial cancer
POLE	S297F	COSMIC	2389804	Ovarian cancer
POLE	S297F	COSMIC	2389805	Ovarian cancer
POLE	V411L	COSMIC	2390063	Glioma
POLE	S297F	COSMIC	2390064	Glioma
POLE	S459F	COSMIC	2390065	Glioma
POLE	P286R	COSMIC	2390066	Glioma
POLE	V411L	COSMIC	2390594	Endometrial cancer
POLE	V411L	COSMIC	2390595	Endometrial cancer
POLE	P286R	COSMIC	2390596	Endometrial cancer
POLE	M295R	COSMIC	2390597	Endometrial cancer
POLE	A456P	COSMIC	2390598	Endometrial cancer
POLE	V411L	COSMIC	2390599	Endometrial cancer
POLE	P436R	COSMIC	2390601	Endometrial cancer
POLE	A456P	COSMIC	2390602	Endometrial cancer
POLE	P286R	COSMIC	2390603	Endometrial cancer
POLE	V411L	COSMIC	2390604	Endometrial cancer
POLE	A456P	COSMIC	2390605	Endometrial cancer
POLE	P286R	COSMIC	2390742	Ovarian cancer
POLE	P286R	COSMIC	2390743	Ovarian cancer
POLE	V411L	COSMIC	2390744	Ovarian cancer
POLE	P286R	COSMIC	2390745	Ovarian cancer
POLE	P286R	COSMIC	2391060	Colorectal cancer
POLE	L424V	COSMIC	2432697	Endometrial cancer
POLE	L424V	COSMIC	2432698	Endometrial cancer
POLE	S459F	COSMIC	2465575	Endometrial cancer
POLE	V411L	COSMIC	2465576	Endometrial cancer
POLE	P286R	COSMIC	2465577	Endometrial cancer
POLE	P286R	COSMIC	2465582	Endometrial cancer
POLE	P286R	COSMIC	2465587	Endometrial cancer
POLE	V411L	COSMIC	2465589	Endometrial cancer
POLE	P286R	COSMIC	2465593	Endometrial cancer
POLE	M444K	COSMIC	2465603	Endometrial cancer
POLE	P286R	COSMIC	2465605	Endometrial cancer
POLE	V411L	COSMIC	2639614	Endometrial cancer
POLE	V411L	COSMIC	2639615	Endometrial cancer
POLE	P286R	COSMIC	2640209	Endometrial cancer
POLE	P286R	COSMIC	2640249	Colorectal cancer
POLE	P286R	COSMIC	2640265	Colorectal cancer
POLE	P286R	COSMIC	2640266	Colorectal cancer
POLE	P286R	COSMIC	2640275	Colorectal cancer
POLE	V411L	COSMIC	2640424	Endometrial cancer
POLE	V411L	COSMIC	2640425	Endometrial cancer
POLE	V411L	COSMIC	2640426	Endometrial cancer
POLE	V411L	COSMIC	2640427	Endometrial cancer
POLE	P286R	COSMIC	2640428	Endometrial cancer
POLE	P286R	COSMIC	2640429	Endometrial cancer
POLE	A456P	COSMIC	2640430	Endometrial cancer
POLE	A456P	COSMIC	2640431	Endometrial cancer
POLE	S297F	COSMIC	2640432	Endometrial cancer
POLE	S459F	COSMIC	2640433	Endometrial cancer
POLE	S297F	COSMIC	2642265	Colorectal cancer
POLE	V411L	COSMIC	2644902	Colorectal cancer
POLE	P286R	COSMIC	2644903	Colorectal cancer
POLE	S459F	COSMIC	2644910	Colorectal cancer
POLE	A456P	COSMIC	2644913	Colorectal cancer
POLE	V411L	COSMIC	2645237	Endometrial cancer
POLE	V411L	COSMIC	2645238	Endometrial cancer
POLE	M295R	COSMIC	2645239	Endometrial cancer
POLE	P286R	COSMIC	2645357	Endometrial cancer
POLE	P286R	COSMIC	2645358	Endometrial cancer
POLE	A456P	COSMIC	2645359	Endometrial cancer
POLE	A456P	COSMIC	2645360	Endometrial cancer
POLE	V411L	COSMIC	2645361	Endometrial cancer
POLE	V411L	COSMIC	2645362	Endometrial cancer
POLE	V411L	COSMIC	2645425	Endometrial cancer
POLE	V411L	COSMIC	2645426	Endometrial cancer
POLE	V411L	COSMIC	2645427	Endometrial cancer
POLE	V411L	COSMIC	2645428	Endometrial cancer
POLE	V411L	COSMIC	2645429	Endometrial cancer
POLE	V411L	COSMIC	2645430	Endometrial cancer
POLE	V411L	COSMIC	2645431	Endometrial cancer
POLE	P286R	COSMIC	2645432	Endometrial cancer
POLE	P286R	COSMIC	2645433	Endometrial cancer
POLE	P286R	COSMIC	2645434	Endometrial cancer
POLE	P286R	COSMIC	2645435	Endometrial cancer
POLE	P286R	COSMIC	2645436	Endometrial cancer
POLE	P436R	COSMIC	2645439	Endometrial cancer
POLE	P436R	COSMIC	2645440	Endometrial cancer
POLE	A456P	COSMIC	2645441	Endometrial cancer
POLE	A456P	COSMIC	2645442	Endometrial cancer
POLE	V411L	COSMIC	2645548	Endometrial cancer
POLE	P286R	COSMIC	2645628	Endometrial cancer
POLE	V411L	COSMIC	2645629	Endometrial cancer
POLE	P286R	COSMIC	2645630	Endometrial cancer
POLE	P286R	COSMIC	2653927	Colorectal cancer
POLE	P286R	COSMIC	2653928	Colorectal cancer
POLE	P286R	COSMIC	2653929	Colorectal cancer
POLE	S297F	COSMIC	2664068	Glioma
POLE	S297F	COSMIC	2664069	Glioma
POLE	P286R	COSMIC	2682258	Colorectal cancer
POLE	S459F	COSMIC	2682259	Colorectal cancer
POLE	L424V	COSMIC	2683886	Glioma
POLE	P286R	COSMIC	2690167	Endometrial cancer
POLE	D368Y	COSMIC	BD121T	Biliary tract
POLE	V411L	COSMIC	C21CA2	Colorectal cancer
POLE	V411L	COSMIC	GBM18_I1	Glioma
POLE	P286R	COSMIC	ILMN11	Colorectal cancer
POLE	V411L	COSMIC	ILMN13	Colorectal cancer
POLE	P286R	COSMIC	MM04T	Endometrial cancer
POLE	V411L	COSMIC	MM18T	Endometrial cancer
POLE	A456P	COSMIC	MOC62	Ovarian cancer
POLE	P286R	COSMIC	P_0001215_T01_IM3	Colorectal cancer
POLE	P286R	COSMIC	P_0001808_T01_IM3	Colorectal cancer
POLE	L424V	COSMIC	P_0003229_T01_IM5	Lung
POLE	V411L	COSMIC	P_0004379_T01_IM5	Endometrial cancer
POLE	P286R	COSMIC	P_0004865_T01_IM5	Colorectal cancer
POLE	P286R	COSMIC	P_0005021_T01_IM5	Urinary tract
POLE	P286R	COSMIC	P_0005824_T01_IM5	Colorectal cancer
POLE	S459F	COSMIC	P_0006612_T01_IM5	Colorectal cancer
POLE	V411L	COSMIC	P_0007319_T01_IM5	Penis
POLE	V411L	COSMIC	P_0010499_T01_IM5	Colorectal cancer
POLE	P286R	COSMIC	P_0010967_T01_IM5	Endometrial cancer
POLE	S459F	COSMIC	P_0011357_T01_IM5	Colorectal cancer
POLE	V411L	COSMIC	P_0011570_T01_IM5	Endometrial cancer
POLE	V411L	COSMIC	P_0012113_T01_IM5	Endometrial cancer
POLE	P286R	COSMIC	P_0012230_T01_IM5	Prostate
POLE	V411L	COSMIC	P_0012358_T01_IM5	Endometrial cancer
POLE	V411L	COSMIC	P_0012397_T01_IM5	Endometrial cancer
POLE	V411L	COSMIC	P_0012402_T01_IM5	Colorectal cancer
POLE	P436S	COSMIC	s_JJ_thy_046_P	Thyroid
POLE	V411L	COSMIC	sysucc_311T	Colorectal cancer
POLD1	S478N	COSMIC	2644936	Colorectal cancer
POLE	V411L	TCGA	TCGA_06_5416_01	Glioma
POLE	A456P	TCGA	TCGA_19_5956_01	Glioma
POLE	V411L	TCGA	TCGA_2W_A8YY_01	Cervical cancer
POLE	F367S	TCGA	TCGA_A5_A0G1_01	Endometrial cancer
POLE	V411L	TCGA	TCGA_A5_A0G2_01	Endometrial cancer
POLE	V411L	TCGA	TCGA_A5_A0GP_01	Endometrial cancer
POLE	P286R	TCGA	TCGA_A5_A2K5_01	Endometrial cancer
POLE	A456P	TCGA	TCGA_AA_3510_01	Colorectal cancer
POLE	F367S	TCGA	TCGA_AA_3977_01	Colorectal cancer
POLE	V411L	TCGA	TCGA_AA_3984_01	Colorectal cancer
POLE	V411L	TCGA	TCGA_AA_A00N_01	Colorectal cancer
POLE	P436R	TCGA	TCGA_AA_A010_01	Colorectal cancer
POLE	S459F	TCGA	TCGA_AG_3892_01	Colorectal cancer
POLE	S459F	TCGA	TCGA_AG_A002_01	Colorectal cancer
POLE	S297F	TCGA	TCGA_AJ_A3EK_01	Endometrial cancer
POLE	V411L	TCGA	TCGA_AJ_A3EL_01	Endometrial cancer
POLE	P286R	TCGA	TCGA_AJ_A5DW_01	Endometrial cancer
POLE	P286R	TCGA	TCGA_AN_A046_01	Breast cancer
POLE	L424I	TCGA	TCGA_AP_A051_01	Endometrial cancer
POLE	V411L	TCGA	TCGA_AP_A056_01	Endometrial cancer
POLE	S297F	TCGA	TCGA_AP_A059_01	Endometrial cancer
POLE	V411L	TCGA	TCGA_AP_A0LM_01	Endometrial cancer
POLE	S297F	TCGA	TCGA_AP_A1DV_01	Endometrial cancer
POLE	S459F	TCGA	TCGA_AP_A1E0_01	Endometrial cancer
POLE	P286R	TCGA	TCGA_AX_A05Z_01	Endometrial cancer
POLE	P436R	TCGA	TCGA_AX_A06F_01	Endometrial cancer
POLE	P286R	TCGA	TCGA_AX_A0J0_01	Endometrial cancer
POLE	M295R	TCGA	TCGA_AX_A2HC_01	Endometrial cancer
POLE	V411L	TCGA	TCGA_AZ_4315_01	Colorectal cancer
POLE	P286R	TCGA	TCGA_B5_A0JY_01	Endometrial cancer
POLE	V411L	TCGA	TCGA_B5_A11E_01	Endometrial cancer
POLE	P286R	TCGA	TCGA_B5_A11N_01	Endometrial cancer
POLE	V411L	TCGA	TCGA_B5_A3FA_01	Endometrial cancer
POLE	L424I	TCGA	TCGA_B5_A3FC_01	Endometrial cancer
POLE	L424V	TCGA	TCGA_BG_A0VX_01	Endometrial cancer
POLE	P286R	TCGA	TCGA_BK_A6W3_01	Endometrial cancer
POLE	V411L	TCGA	TCGA_BR_8680_01	GI cancer
POLE	M444K	TCGA	TCGA_BS_A0TC_01	Endometrial cancer
POLE	P286R	TCGA	TCGA_BS_A0UF_01	Endometrial cancer
POLE	P286R	TCGA	TCGA_BS_A0UV_01	Endometrial cancer
POLE	P286R	TCGA	TCGA_CA_6718_01	Colorectal cancer
POLE	A456P	TCGA	TCGA_D1_A103_01	Endometrial cancer
POLE	P286R	TCGA	TCGA_D1_A16X_01	Endometrial cancer
POLE	V411L	TCGA	TCGA_D1_A16Y_01	Endometrial cancer
POLE	P286R	TCGA	TCGA_D1_A17Q_01	Endometrial cancer
POLE	L424V	TCGA	TCGA_D8_A1JG_01	Breast cancer
POLE	V411L	TCGA	TCGA_DF_A2KU_01	Endometrial cancer
POLE	A456P	TCGA	TCGA_DF_A2KV_01	Endometrial cancer
POLE	P286R	TCGA	TCGA_DK_A6AW_01	Bladder cancer
POLE	S297Y	TCGA	TCGA_DU_6392_01	Glioma
POLE	P286R	TCGA	TCGA_E6_A1LX_01	Endometrial cancer
POLE	S459F	TCGA	TCGA_E6_A1M0_01	Endometrial cancer
POLE	V411L	TCGA	TCGA_EI_6917_01	Colorectal cancer
POLE	V411L	TCGA	TCGA_EO_A22R_01	Endometrial cancer
POLE	P286R	TCGA	TCGA_EO_A22U_01	Endometrial cancer
POLE	P286R	TCGA	TCGA_EO_A22X_01	Endometrial cancer
POLE	P286R	TCGA	TCGA_EO_A3AV_01	Endometrial cancer
POLE	P286R	TCGA	TCGA_EO_A3AY_01	Endometrial cancer
POLE	P286R	TCGA	TCGA_EO_A3B0_01	Endometrial cancer
POLE	V411L	TCGA	TCGA_EY_A1GD_01	Endometrial cancer
POLE	P286R	TCGA	TCGA_EY_A1GI_01	Endometrial cancer
POLE	D368Y	TCGA	TCGA_EY_A215_01	Endometrial cancer
POLE	P286R	TCGA	TCGA_F5_6814_01	Colorectal cancer
POLE	V411L	TCGA	TCGA_FI_A2D0_01	Endometrial cancer
POLE	V411L	TCGA	TCGA_FI_A2D5_01	Endometrial cancer
POLE	S297F	TCGA	TCGA_FU_A3HZ_01	Cervical cancer
POLE	P286R	TCGA	TCGA_IB_7651_01	GI cancer
POLE	P286R	TCGA	TCGA_ND_A4WC_01	Endometrial cancer
POLE	P286R	TCGA	TCGA_QF_A5YS_01	Endometrial cancer
POLE	P286R	TCGA	TCGA_QS_A5YQ_01	Endometrial cancer
POLE	P286L	TCGA	TCGA_VQ_A8P2_01	GI cancer
POLE	S461L	TCGA	TCGA-AX-A2HD	Endometrial cancer
POLD1	S478N	TCGA	TCGA_B5_A1MX	Endometrial cancer
POLD1	D316G	TCGA	TCGA_DF_A2KN_01	Endometrial cancer
POLD1	E318K	TCGA	TCGA_FI_A2F4_01	Endometrial cancer
