# Supplementary material for: Recommendations for the classification of germline variants in the exonuclease domain of POLE and POLD1
Source: Genome Med. 2023 Oct 17;15:85. doi: 10.1186/s13073-023-01234-y (PMC10580551; doi:10.1186/s13073-023-01234-y)
Supplement: Supplementary file 6 — Additional file 6: Table S6. Tumors evaluated in this study with available sequencing data for the calculation of tumor mutational burden and mutational signatures. [file 13073_2023_1234_MOESM6_ESM.xlsx]

## Sheet: Table S6
Table S6. Tumors evaluated in this study with available sequencing data for the calculation of tumor mutational burden and mutational signatures (source: TCGA, COSMIC, Andrianova et al. 2022). See Materials and Methods for details.
Source (study)	Sample name	Tumor type	Gene	Protein variant	Additional POLE variants in the tumors	Additional POLD1 variants in the tumors	Total single base substitutions	TMB (mut/Mb)	MMR status	Tumor mutational signatures: COSMIC v3 [FitMS; https://signal.mutationalsignatures.com/]							Tumor mutational signatures: cancer Reference Signatures (CRS) [FitMS; https://signal.mutationalsignatures.com/]						Polε proofreading deficient specific signatures (COSMIC v3) (%)	Polδ proofreading deficient specific signature (cancer Reference Signatures; CRS) (%)
										Cosine similarity	SBS10a (%)	SBS10b (%)	SBS28 (%)	SBS14 (%)	SBS20 (%)	Unassigned (%)	Cosine similarity	SBS10a (%)	SBS10d (%)	SBS14 (%)	SBS20 (%)	Unassigned (%)	SBS10a/b + SBS28 +SBS14 (%)	SBS10d (%)
	TCGA-2W-A8YY	Cervical cancer	POLE	V411L	R793C, R616C, P254L	A127T, R343C	11480	254.63	dMMR	0.958		10		8		21	0.935			42		7	39	0
	TCGA-06-5416	Glioblastoma	POLE	V411L	S1827L, R680C	No	12283	278.48	pMMR	0.983	15	38		8		16	0.838	34		32		5	77	0
	TCGA-19-5956	Glioblastoma	POLE	A456P	R1826W	No	6675	154.45	pMMR	0.992	21	24		12		4	0.927	37		35		6	61	0
	TCGA-A5-A0G2	Endometrial cancer	POLE	V411L	S2084L, P696S, M562T, R114*	D757G, P787L	23465	531.52	dMMR	0.97		14		21		22	0.936			65		12	57	0
	TCGA-A5-A0GP	Endometrial cancer	POLE	V411L	No	No	1491	35.45	pMMR	0.976	23	43				24	0.818	72				10	90	0
	TCGA-A5-A2K5	Endometrial cancer	POLE	P286R	E1977G, R685W, P286S	No	8239	204.07	pMMR	0.985	36	38	6			20	0.91	84				6	94	0
	TCGA-AA-3510	Colorectal cancer	POLE	A456P	D213A, P135S	No	3173	77.78	pMMR	0.987	30	51				7	0.817	77				9	88	0
	TCGA-AA-3984	Colorectal cancer	POLE	V411L	No	No	4716	112.2	pMMR	0.984	18	47				16	0.783	62				10	81	0
	TCGA-AA-A00N	Colorectal cancer	POLE	V411L	L1255V	No	4634	108.98	dMMR	0.975	16	52				15	0.738	56				6	83	0
	TCGA-AA-A010	Colorectal cancer	POLE	P436R	A189T	No	7722	185.86	dMMR	0.987	28	31		8		14	0.909	59		18		12	81	0
	TCGA-AJ-A3EK	Endometrial cancer	POLE	S297F	A2040V, N1156I, F1122C, E223K	G3V,T582M	1273	128.53	pMMR	0.981	8	12		20		23	0.969	12		62		10	63	0
	TCGA-AJ-A3EL	Endometrial cancer	POLE	V411L	F1996S	No	8249	195.24	pMMR	0.981	21	39				21	0.828	60		9		11	81	0
	TCGA-AJ-A5DW	Endometrial cancer	POLE	P286R	R793C	No	3377	83.73	pMMR	0.985	43	39				19	0.914	87				3	101	0
	TCGA-AN-A046	Breast cancer	POLE	P286R	R1826W	No	4973	122.58	pMMR	0.972	30	57				13	0.753	82				2	100	0
	TCGA-AP-A0LM	Endometrial cancer	POLE	V411L	Q214R	No	11348	257.91	dMMR	0.981	10	31		10		7	0.854	25		36		3	58	0
	TCGA-AP-A1DV	Endometrial cancer	POLE	S297F	No	No	12536	288.92	pMMR	0.981	21	35		7		2	0.869	48		14		2	65	0
	TCGA-AP-A056	Endometrial cancer	POLE	V411L	R1826W, L1235I	No	8186	195.9	pMMR	0.982	22	43				19	0.813	70				11	84	0
	TCGA-AP-A059	Endometrial cancer	POLE	S297F	L2112M	R823H	10225	233.47	pMMR	0.985		6		38		14	0.957			87		5	58	0
	TCGA-AX-A0J0	Endometrial cancer	POLE	P286R	No	No	7693	193.44	pMMR	0.985	39	33	9			18	0.933	88				5	90	0
	TCGA-AX-A05Z	Endometrial cancer	POLE	P286R	A426V	No	6085	152.08	pMMR	0.985	40	39				21	0.907	87				4	100	0
	TCGA-AX-A06F	Endometrial cancer	POLE	P436R	R1233*	No	8012	185.37	pMMR	0.988	7	12		23		9	0.956			85		7	51	0
	TCGA-AZ-4315	Colorectal cancer	POLE	V411L	F1667F, R1556W	No	6591	156.33	pMMR	0.982	17	48				11	0.767	57				12	76	0
	TCGA-B5-A0JY	Endometrial cancer	POLE	P286R	F815L	No	9685	236.9	pMMR	0.985	38	37				25	0.912	83				7	100	0
	TCGA-B5-A3FA	Endometrial cancer	POLE	V411L	Y2003Y	No	10128	228.25	dMMR	0.961		16		11		26	0.871	7		57		18	53	0
	TCGA-B5-A11E	Endometrial cancer	POLE	V411L	R1879C, R1364C	No	9672	221.03	dMMR	0.984	7	21		14		13	0.909	14		59		4	55	0
	TCGA-B5-A11N	Endometrial cancer	POLE	P286R	No	No	1799	43.98	pMMR	0.982	27	48				18	0.815	78				4	93	0
	TCGA-BG-A0VX	Endometrial cancer	POLE	L424V	No	No	196	4.37	pMMR	0.967	23	27				11	0.853	45				22	61	0
	TCGA-BK-A6W3	Endometrial cancer	POLE	P286R	No	No	3931	96.15	pMMR	0.976	35	42				23	0.875	85				4	100	0
	TCGA-BR-8680	Esophagogastric cancer	POLE	V411L	Y2003C	No	5978	142.97	pMMR	0.981	17	43	8			8	0.795	63				3	68	0
	TCGA-BS-A0TC	Endometrial cancer	POLE	M444K	No	No	1361	34.66	pMMR	0.982	46	35				19	0.93	86				2	100	0
	TCGA-BS-A0UF	Endometrial cancer	POLE	P286R	C2109R	No	7914	196.3	pMMR	0.985	39	34				26	0.929	86				5	99	0
	TCGA-BS-A0UV	Endometrial cancer	POLE	P286R	L1561P, S1380L	No	8754	209.86	pMMR	0.988	32	44				15	0.852	74				6	91	0
	TCGA-CA-6718	Colorectal cancer	POLE	P286R	No	No	3133	80.09	pMMR	0.986	37	34	12			17	0.927	91				9	88	0
	TCGA-D1-A16X	Endometrial cancer	POLE	P286R	D1129G	No	2113	51.38	pMMR	0.981	32	47				14	0.834	82				2	93	0
	TCGA-D1-A16Y	Endometrial cancer	POLE	V411L	No	No	1130	27.68	pMMR	0.978	18	54				19	0.741	67				9	91	0
	TCGA-D1-A17Q	Endometrial cancer	POLE	P286R	E714E	No	5742	138.57	pMMR	0.985	33	42				19	0.864	80				6	94	0
	TCGA-D1-A103	Endometrial cancer	POLE	A456P	A1967V, T1104M, H144Q	A509D, A563D	7161	162.52	dMMR	0.988	13	14		14		13	0.953	19		52		6	54	0
	TCGA-D8-A1JG	Breast cancer	POLE	L424V	No	No	113	2.61	pMMR	0.758		17				63	0.871	34				38	80	0
	TCGA-DF-A2KU	Endometrial cancer	POLE	V411L	F2063L, S1644L, P703S	D37N, R218H, V368M	10747	239.15	pMMR	0.982		15		21		18	0.926			70		10	54	0
	TCGA-DF-A2KV	Endometrial cancer	POLE	A456P	No	No	1420	35.08	pMMR	0.978	33	41	8			18	0.886	87				2	92	0
	TCGA-DK-A6AW	Bladder cancer	POLE	P286R	No	No	3929	95.17	pMMR	0.989	29	47				14	0.837	78				7	90	0
	TCGA-E6-A1LX	Endometrial cancer	POLE	P286R	R1826W, L1235I, S118Y	No	12610	302.67	pMMR	0.989	26	39				18	0.866	70				15	83	0
	TCGA-EO-A3AV	Endometrial cancer	POLE	P286R	No	No	4476	110.53	pMMR	0.985	38	36	9			17	0.925	89				3	91	0
	TCGA-EO-A3AY	Endometrial cancer	POLE	P286R	No	No	3447	87.34	pMMR	0.99	45	30	7			19	0.949	91				9	94	0
	TCGA-EO-A3B0	Endometrial cancer	POLE	P286R	L424I	No	10454	259.73	pMMR	0.993	37	31	9			16	0.944	83		8		9	84	0
	TCGA-EO-A22R	Endometrial cancer	POLE	V411L	I1568V	No	13561	314.72	pMMR	0.966	9	24		15		16	0.866	26		36		11	64	0
	TCGA-EO-A22U	Endometrial cancer	POLE	P286R	A1990V, S1906Y, R1870C	Q379*	14018	309.95	dMMR	0.974	8	17				25	0.946	18		14		10	50	0
	TCGA-EO-A22X	Endometrial cancer	POLE	P286R	F1985L, F94C	No	9705	237.6	pMMR	0.982	36	39	6			19	0.898	87				3	94	0
	TCGA-EY-A1GD	Endometrial cancer	POLE	V411L	No	No	1166	28.62	pMMR	0.95	23	34	12			32	0.861	70				15	89	0
	TCGA-EY-A1GI	Endometrial cancer	POLE	P286R	No	No	4774	118.91	pMMR	0.984	38	41				21	0.893	86				4	100	0
	TCGA-F5-6814	Colorectal cancer	POLE	P286R	No	No	8146	203.88	pMMR	0.984	33	35	9			16	0.907	82				9	84	0
	TCGA-FI-A2D5	Endometrial cancer	POLE	V411L	No	No	14150	324.98	pMMR	0.949		18		7		19	0.913	10		36		2	44	0
	TCGA-FU-A3HZ	Cervical Squamous Cell Carcinoma	POLE	S297F	F1849V	No	2049	51.47	pMMR	0.968	32	28	12			28	0.946	74				17	88	0
	TCGA-IB-7651	Pancreatic cancer	POLE	P286R	A2243T, H1440R, P441L	R311H	12991	293.23	dMMR	0.973		11		18		16	0.947			14		10	45	0
	TCGA-ND-A4WC	Endometrial cancer	POLE	P286R	No	No	3905	97.06	pMMR	0.974	29	36	9			27	0.896	80				9	92	0
	TCGA-QF-A5YS	Endometrial cancer	POLE	P286R	No	No	1652	40.21	pMMR	0.974	29	53				18	0.79	78				5	100	0
	TCGA-QS-A5YQ	Endometrial cancer	POLE	P286R	No	No	1036	25.43	pMMR	0.978	38	48				14	0.846	82				5	100	0
	TCGA-DF-A2KN	Endometrial cancer	POLD1	D316G	X1793splice	No	4183	90.23	dMMR	0.982				18	36	11	0.971			20		6	29	0
	TCGA-B5-A1MX	Endometrial cancer	POLD1	D478N	M1754V, F985L, M820V	Q51H	6028	129.95	dMMR	0.964				19	29	23	0.963				83	17	42	0
COSMIC (ED pathogenic)	sysucc_311T	Colorectal cancer cancer	POLE	V411L	No	No	4780	145.07	n.a.	0.973	19	40	6			23	0.808	65				18	82	0
	ILMN13	Colorectal cancer cancer	POLE	V411L	No	No	6571	199.42	pMMR	0.975	26	43				22	0.839	75				8	91	0
	ILMN11	Colorectal cancer cancer	POLE	P286R	No	No	3889	118.03	pMMR	0.988	39	33	13			14	0.935	92				8	86	0
	GBM18_I1	Glioma	POLE	V411L	No	No	8325	252.66	n.a.	0.945		12				12	0.903			14		10	24	0
	587376	Colorectal cancer cancer	POLE	P286R	No	No	8598	260.94	pMMR	0.987	32	30	20			11	0.924	87				13	73	0
Andrianova et al. (POLD1 pathogenic germline variants)	IV_1_T	Colorectal cancer	POLD1	L474P	No	No	3407	113.6	pMMR	0.961						27	0.978		63			15	0	63
	D316H_T	Colorectal cancer	POLD1	D316H	No	No	1793	59.2	pMMR	0.964	10					41	0.968		34			18	0	34
	PD44584.c	Adenoma	POLD1	S478N	No	No	1090	36.3	pMMR	0.985	13					15	0.969		68			8	0	68
TCGA (Without ED variants)	TCGA-3M-AB47	Esophagogastric cancer	No POLE ED variants		No	No	110	3.34	pMMR	0.78						55	0.794					45	55	0
	TCGA-A6-5667	Colorectal cancer			No	No	63	1.91	pMMR	0.74						40	0.781					31	40	0
	TCGA-A6-6137	Colorectal cancer			No	No	99	3.00	pMMR	0.861						43	0.866					27	43	0
	TCGA-A6-6142	Colorectal cancer			No	No	67	2.03	pMMR	0.818						55	0.828					44	55	0
	TCGA-AA-3492	Colorectal cancer			No	No	1922	58.33	dMMR	0.979						23	0.98					10	23	0
	TCGA-AA-3495	Colorectal cancer			No	No	72	2.18	pMMR	0.765						62	0.76					56	62	0
	TCGA-AA-3812	Colorectal cancer			No	No	115	3.49	pMMR	0.858						42	0.877					30	42	0
	TCGA-AA-3818	Colorectal cancer			No	No	128	3.88	pMMR	0.863						47	0.912					20	47	0
	TCGA-AA-3841	Colorectal cancer			No	No	69	2.09	pMMR	0.915						42	0.901					34	42	0
	TCGA-AA-3971	Colorectal cancer			No	No	75	2.28	pMMR	0.761						56	0.781					53	56	0
	TCGA-AA-3979	Colorectal cancer			No	No	129	3.91	pMMR	0.843						37	0.767					57	37	0
	TCGA-AA-A004	Colorectal cancer			No	No	66	2.00	pMMR	0.844						43	0.815					47	43	0
	TCGA-AA-A022	Colorectal cancer			No	No	1321	40.09	dMMR	0.984						15	0.978				18	5	15	0
	TCGA-AA-A024	Colorectal cancer			No	No	95	2.88	pMMR	0.853						48	0.853					46	48	0
	TCGA-AA-A02F	Colorectal cancer			No	No	57	1.73	pMMR	0.802						22	0.748					30	22	0
	TCGA-AA-A02H	Colorectal cancer			No	No	71	2.15	pMMR	0.804						60	0.82					43	60	0
	TCGA-AJ-A3BF	Endometrial cancer			No	No	25	0.76	pMMR	0.721						43	0.707					49	43	0
	TCGA-AJ-A3NF	Endometrial cancer			No	No	40	1.21	pMMR	0.599						73	0.664					67	73	0
	TCGA-AP-A0LP	Endometrial cancer			No	No	257	7.80	dMMR	0.943						29	0.912					34	29	0
	TCGA-AP-A1DP	Endometrial cancer			No	No	437	13.26	dMMR	0.951						37	0.946				21	12	37	0
	TCGA-AX-A1C4	Endometrial cancer			No	R1098H	826	25.07	dMMR	0.968					13	24	0.941				35	13	24	0
	TCGA-AX-A1CI	Endometrial cancer			No	No	41	1.24	pMMR	0.796						39	0.829					39	39	0
	TCGA-AX-A2HG	Endometrial cancer			No	No	751	22.79	dMMR	0.969					15	11	0.932				40	20	11	0
	TCGA-AX-A2IO	Endometrial cancer			No	No	411	12.47	dMMR	0.966						19	0.972					4	19	0
	TCGA-AX-A3G6	Endometrial cancer			No	No	57	1.73	pMMR	n.a.						100	0.623					41	100	0
	TCGA-AX-A3GB	Endometrial cancer			No	No	85	2.58	pMMR	0.935						27	0.927					19	27	0
	TCGA-B5-A0K9	Endometrial cancer			No	No	698	21.18	dMMR	0.962						29	0.967				21	11	29	0
	TCGA-B5-A11U	Endometrial cancer			No	No	315	9.56	dMMR	0.943						19	0.93				30	7	19	0
	TCGA-B5-A3F9	Endometrial cancer			No	No	49	1.49	pMMR	0.786						34	0.757					43	34	0
	TCGA-BR-4191	Esophagogastric cancer			No	No	189	5.74	pMMR	0.56						61	n.a.					100	61	0
	TCGA-BR-4363	Esophagogastric cancer			No	P116Hfs*53	438	13.29	dMMR	0.961						22	0.968				22	7	22	0
	TCGA-BR-6456	Esophagogastric cancer			No	No	41	1.24	pMMR	0.516						63	n.a.					100	63	0
	TCGA-BR-6457	Esophagogastric cancer			No	No	62	1.88	pMMR	0.774						53	0.864					20	53	0
	TCGA-BR-7197	Esophagogastric cancer			No	No	165	5.01	pMMR	0.863						44	0.883					23	44	0
	TCGA-BR-7957	Esophagogastric cancer			No	No	27	0.82	pMMR	0.76						42	0.741					29	42	0
	TCGA-BR-8077	Esophagogastric cancer			No	No	85	2.58	pMMR	0.81						48	0.824					46	48	0
	TCGA-BR-8080	Esophagogastric cancer			No	No	96	2.91	pMMR	0.82						57	0.914					25	57	0
	TCGA-BR-8081	Esophagogastric cancer			No	No	752	22.82	dMMR	0.975						29	0.979					8	29	0
	TCGA-BR-8590	Esophagogastric cancer			No	No	51	1.55	pMMR	0.77						54	0.686					53	54	0
	TCGA-BS-A0U9	Endometrial cancer			No	No	34	1.03	pMMR	0.674						61	n.a.					100	61	0
	TCGA-BS-A0V8	Endometrial cancer			No	No	75	2.28	pMMR	0.677						40	0.593					59	40	0
	TCGA-CD-A48C	Esophagogastric cancer			No	No	187	5.68	pMMR	0.87						43	0.883					24	43	0
	TCGA-CD-A4MG	Esophagogastric cancer			L1975L, Y1865C	No	1820	55.23	dMMR	0.984					15	12	0.975				33	7	12	0
	TCGA-CG-4441	Esophagogastric cancer			No	No	104	3.16	pMMR	0.838						35	0.852					15	35	0
	TCGA-CK-5916	Colorectal cancer			No	S816del	1269	38.51	dMMR	0.961						32	0.975				23	6	32	0
	TCGA-D1-A165	Endometrial cancer			No	No	62	1.88	pMMR	0.821						44	0.823					43	44	0
	TCGA-D1-A174	Endometrial cancer			No	No	710	21.55	dMMR	0.977					11	11	0.964				20	4	11	0
	TCGA-D5-6538	Colorectal cancer			No	No	134	4.07	dMMR	0.881						23	0.861					19	23	0
	TCGA-D5-6898	Colorectal cancer			No	No	72	2.18	pMMR	0.902						36	0.888					23	36	0
	TCGA-D7-6519	Esophagogastric cancer			No	No	44	1.33	pMMR	0.625						64	0.652					51	64	0
	TCGA-DM-A0X9	Colorectal cancer			No	No	181	5.49	pMMR	0.856						56	0.873					43	56	0
	TCGA-EO-A3AU	Endometrial cancer			No	No	661	20.06	dMMR	0.977					10	14	0.947				21	8	14	0
	TCGA-EY-A1GP	Endometrial cancer			No	No	32	0.97	pMMR	0.72						60	0.747					46	60	0
	TCGA-EY-A3L3	Endometrial cancer			No	No	56	1.70	pMMR	n.a.						100	n.a.					100	100	0
	TCGA-F4-6809	Colorectal cancer			No	No	116	3.52	pMMR	0.662						68	0.655					67	68	0
	TCGA-FP-7998	Esophagogastric cancer			No	No	38	1.15	pMMR	0.728						56	0.729					44	56	0
	TCGA-FP-A9TM	Esophagogastric cancer			No	No	108	3.28	pMMR	0.825						52	0.891					24	52	0
	TCGA-G4-6315	Colorectal cancer			No	No	139	4.22	pMMR	0.913						48	0.904					41	48	0
	TCGA-HU-A4GH	Esophagogastric cancer			No	No	527	15.99	dMMR	0.98						16	0.965					4	16	0
	TCGA-HU-A4GT	Esophagogastric cancer			V551Ffs*12	P116Hfs*53	1077	32.69	dMMR	0.931						37	0.95				27	15	37	0
	TCGA-HU-A4H3	Esophagogastric cancer			No	No	726	22.03	dMMR	0.96					13	29	0.957				31	8	29	0
	TCGA-HU-A4HB	Esophagogastric cancer			No	No	3	0.09	pMMR	n.a.						100	n.a.					100	100	0
	TCGA-HU-A4HD	Esophagogastric cancer			No	No	173	5.25	pMMR	0.664						78	0.686					71	78	0
	TCGA-IN-7806	Esophagogastric cancer			No	No	66	2.00	pMMR	0.716						56	0.718					58	56	0
	TCGA-IN-A6RR	Esophagogastric cancer			No	No	142	4.31	pMMR	0.717						64	0.819					38	64	0
	TCGA-KP-A3W3	Endometrial cancer			No	No	42	1.27	pMMR	0.631						72	n.a.					100	72	0
	TCGA-QG-A5Z2	Colorectal cancer			No	P116Hfs*53	738	22.40	dMMR	0.975					12	35	0.984				20	8	35	0
	TCGA-R5-A7ZF	Esophagogastric cancer			No	No	37	1.12	pMMR	0.764						46	0.761					26	46	0
	TCGA-SJ-A6ZI	Endometrial cancer			A1010T	P972S	1692	51.35	dMMR	0.972						20	0.972				19	1	20	0
	TCGA-VQ-A928	Esophagogastric cancer			No	No	52	1.58	pMMR	n.a.						100	n.a.					100	100	0
COSMIC (Germline variant classification)	SWE_8	Prostate cancer	POLD1	D402N	No	No	37	1.12	n.a.	0.775						32	0.778					39	32	0
	pfg129T	Esophagogastric cancer	POLD1	D502N	No	No	259	7.86	n.a.	0.95					13	17	0.947				18	1	17	0
	P_0011446_T01_IM5	Colorectal cancer	POLD1	R423H	No	P116Hfs*53, D1013Tfs*58	29	0.88	n.a.	0.842						45	0.824					53	45	0
	P_0006960_T01_IM5	Colorectal cancer	POLE	N363D	R1471C, F768S, P68H	E348D, R834C	314	9.53	n.a.	0.944		12		18		36	0.897			55		28	66	0
	P_0005230_T01_IM5	Colorectal cancer	POLD1	R343H	R2127*	No	59	1.79	n.a.	0.858						37	0.879					19	37	0
	MM12T	Endometrial cancer	POLE	T457M	R1626C, Y458H	No	25	0.76	n.a.	n.a.						100	0.843					45	100	0
	DN15030	Breast cancer	POLD1	R343H	No	No	114	3.46	n.a.	0.682						76	0.763					71	76	0
	2834141	Melanoma	POLE	D287E	No	No	142	4.31	n.a.	0.714						36	0.71					67	36	0
	587316	Colorectal cancer	POLD1	R423H	A966V	No	920	27.92	dMMR	0.96					9	13	0.954				16	11	13	0
	T261	Colorectal cancer	POLD1	G426S	No	A86V, A223T	1245	37.78	n.a.	0.945						28	0.953					17	0	0
	BD121T	Esophagogastric cancer	POLE	D368Y	No	No	1011	30.68	n.a.	0.962	23	49				13	0.751	61				2	85	0
TCGA (Germline variant classification)	TCGA-AX-A2HD	Endometrial cancer	POLE	S461L	X2046_splice	R549C, A769D, T954M	8449	256.42	dMMR	0.978				17		7	0.963			44		5	17	0
	TCGA-13-1477	Ovarian cancer	POLD1	R507C	No	No	66	2.00	pMMR	n.a.						100	0.671					62	0	0
	TCGA-19-1787	Glioblastoma	POLE	A399V	No	No	593	18.00	dMMR	0.968						6	0.965					3	0	0
	TCGA-43-7656	Lung cancer	POLE	G330V	No	No	336	10.20	pMMR	0.876						23	0.834					54	0	0
	TCGA-46-3765	Lung cancer	POLE	Q401K	No	No	206	6.25	pMMR	0.505						79	0.665					80	0	0
	TCGA-A2-A04T	Breast cancer	POLD1	V312M	No	No	78	2.37	pMMR	n.a.						100	n.a.					100	0	0
	TCGA-A5-A0VP	Endometrial cancer	POLD1	V392M	A1140T	No	1481	44.95	dMMR	0.986					7	12	0.986				13	0	0	0
	TCGA-A6-5661	Colorectal cancer	POLD1	G395D	No	No	1005	30.5	dMMR	0.982					20	12	0.976				17	7	0	0
	TCGA-A6-6780	Colorectal cancer	POLD1	R352C	No	No	991	30.07	dMMR	0.967					11	16	0.949				25	21	0	0
	TCGA-AA-3977	Colorectal cancer	POLE	L424I	F367S	No	2967	74.42	pMMR	0.989	47	22				20	0.972	84		13		4	69	0
	TCGA-AB-2950	Acute Myeloid Leukemia	POLE	I296V	No	No	3	0.09	n.a.	n.a.						100	n.a.					100	0	0
	TCGA-AD-5900	Colorectal cancer	POLD1	T441M	No	No	1216	36.90	dMMR	0.98					12	8	0.969				22	6	0	0
	TCGA-AJ-A3BH	Endometrial cancer	POLE	T278M	K429N	No	2602	78.97	dMMR	0.989				8		9	0.977			14		8	8	0
	TCGA-AP-A1DQ	Endometrial cancer	POLE	A428T	No	No	26	0.79	pMMR	n.a.						100	n.a.					100	0	0
	TCGA-AX-A0J1	Endometrial cancer	POLE	A465V	No	No	4751	144.19	dMMR	0.976						11	0.966					11	0	0
	TCGA-AX-A3FT	Endometrial cancer	POLD1	R306C	No	R454R	1162	35.26	dMMR	0.969				7		16	0.965				31	3	7	0
	TCGA-B5-A3FC	Endometrial cancer	POLE	L424I	R2127*, P916L	G68R, R225H, R833C	13277	286.34	dMMR	0.963				7		13	0.957			22		9	7	0
	TCGA-B5-A11H	Endometrial cancer	POLE	Q453R	F699Vfs*11	T582M	826	25.07	dMMR	0.98					11	21	0.972				28	9	0	0
	TCGA-BG-A2L7	Endometrial cancer	POLE	Q352H	V2025*	No	466	14.14	dMMR	0.958						34	0.973				18	6	0	0
	TCGA-BG-A222	Endometrial cancer	POLD1	V477M	R266*, R113*	No	4630	140.51	dMMR	0.928						25	0.841					34	0	0
	TCGA-BH-A0DL	Breast cancer	POLE	T279N	No	No	45	1.36	pMMR	0.574						64	n.a.					100	0	0
	TCGA-BR-8591	Esophagogastric cancer	POLD1	R311C	No	No	1208	36.66	dMMR	0.954					9	30	0.96				29	16	0	0
	TCGA-CD-8529	Endometrial cancer	POLD1	R525W	No	No	174	5.28	pMMR	0.604						63	n.a.					100	0	0
	TCGA-CF-A9FF	Bladder cancer	POLD1	R306C	No	No	130	3.95	pMMR	0.945						30	0.958					15	0	0
	TCGA-CV-A6JD	Head and Neck cancer	POLD1	R465Q	No	No	87	2.64	pMMR	n.a.						100	0.729					5	0	0
	TCGA-EB-A5SE	Melanoma	POLE	D392G	No	No	323	9.80	pMMR	0.973						17	0.955					21	0	0
	TCGA-EQ-A4SO	Esophagogastric cancer	POLD1	G324V	No	No	154	4.67	pMMR	0.66						53	0.646					70	0	0
	TCGA-KN-8428	Renal cancer	POLE	V437M	No	No	671	20.36	pMMR	0.961						27	0.975					2	0	0
	TCGA-L5-A8NJ	Esophagogastric cancer	POLE	K425M	No	No	222	6.74	pMMR	0.905						34	0.916					22	0	0
	TCGA-NH-A5IV	Colorectal cancer	POLD1	R454C	L698Cfs*94	R225H	2004	60.82	dMMR	0.973						27	0.981				20	8	0	0
	TCGA-OR-A5J5	Adrenocortical cancer	POLE	T457M	No	No	285	8.65	dMMR	0.991						13	0.987					3	0	0
	TCGA-OR-A5K2	Adrenocortical cancer	POLE	T457R	No	No	40	1.21	pMMR	0.428						51	n.a.					100	0	0
	TCGA-VQ-A8P2	Esophagogastric cancer	POLE	P286L	A1778D, T449M	No	6332	139.18	dMMR	0.961				16		24	0.951			44		14	16	0
	TCGA-VR-A8Q7	Esophagogastric cancer	POLD1	R311P	No	No	80	2.43	pMMR	n.a.						100	n.a.					100	0	0
	TCGA-W3-A828	Melanoma	POLE	P418S	No	No	1512	45.89	n.a.	0.994						10	0.968					11	0	0
	TCGA-WE-A8K5	Melanoma	POLD1	I307V	No	No	1224	37.15	n.a.	0.972						14	0.96					7	0	0
	TCGA-X6-A8C5	Sarcoma	POLE	T323S	No	No	53	1.62	pMMR	n.a.						100	n.a.					100	0	0
	TCGA-XK-AAIW	Prostate cancer	POLE	A465V	C1726Y, A1495T	A697T, R875H	7100	215.48	dMMR	0.985				10		10	0.976			16		9	10	0
	TCGA-EI-6917	Colorectal cancer	POLE	V411L	No	L1044P	5409	164.16	pMMR	0.971	16	65				4	0.649	57				3	85	0
	TCGA-FI-A2D0	Endometrial cancer	POLE	V411L	P916L	D316N, R623Q	7365	156.54	dMMR	0.956		8				19	0.942					10	27	0
	TCGA-EO-A3KX	Endometrial cancer	POLD1	D316N	No	L353M, R1086Q	2695	81.79	dMMR	0.98				17	32	21	0.976				82	9	38	0
